# Supplementary material for: Unraveling the Mechanism of Hydrogen Atom Transfer by a Nickel-Hypochlorite Species and the Influence of Electronic Effects
Source: Inorg Chem. 2024 Jul 23;63(31):14325–34. doi: 10.1021/acs.inorgchem.4c00360 (PMC11304384; doi:10.1021/acs.inorgchem.4c00360)
Supplement: Supplementary file 2 — ic4c00360_si_002.xyz [file ic4c00360_si_002.xyz]

39
X=H II'_doublet_tzvp
28 0.749473 -0.032628 -0.317812
8 -0.715013 3.639156 -0.582533
8 -1.227094 -3.349451 -1.027925
7 -1.034375 0.154413 -0.804849
7 0.745570 1.859581 -0.277682
7 2.624229 -0.464271 -0.178714
7 0.440193 -1.826085 -0.554673
6 -1.695688 -0.969492 -1.065353
6 -3.028943 -0.880726 -1.464009
1 -3.596943 -1.787585 -1.676605
6 -3.600066 0.393681 -1.581098
1 -4.642754 0.489182 -1.889844
6 -2.854994 1.551047 -1.310690
1 -3.286706 2.548012 -1.405900
6 -1.529753 1.386814 -0.915439
6 -0.518735 2.447640 -0.586570
6 1.769347 2.602790 0.372436
1 1.490270 2.614980 1.452497
6 3.165943 1.991672 0.211021
6 1.555850 -2.707123 -0.245631
1 1.946211 -3.175133 -1.165211
6 -0.823632 -2.206223 -0.883007
1 1.734456 3.658120 0.051976
1 3.847367 2.594013 0.829458
1 3.498662 2.121823 -0.829500
6 3.329424 0.539731 0.667107
1 2.951425 0.418821 1.690921
1 4.400423 0.279055 0.664904
6 3.162344 -0.504106 -1.560828
1 4.235555 -0.749885 -1.525146
1 2.632709 -1.263823 -2.146659
1 3.024405 0.469395 -2.044790
6 2.612999 -1.834566 0.441070
1 3.621982 -2.270306 0.377624
1 2.354478 -1.695978 1.497417
1 1.252082 -3.520837 0.432673
8 0.533325 0.109215 1.666561
17 -0.631178 -0.839573 2.347146
17 -3.126028 0.137224 2.027764
55
X=H III*_quartet_tzvp
28 -0.184777 -0.421059 -0.008398
8 -3.183597 0.205411 -2.655825
8 0.340771 2.231501 3.012800
7 -1.186021 1.295932 0.010313
7 -1.476323 -0.782864 -1.428627
7 -0.921363 -1.871363 1.270164
7 0.443495 0.340767 1.680751
6 -0.828744 2.210646 0.905055
6 -1.368363 3.494674 0.824315
1 -1.100491 4.260022 1.553743
6 -2.270619 3.754985 -0.218843
1 -2.709742 4.750527 -0.312547
6 -2.628355 2.753587 -1.133381
1 -3.341597 2.939971 -1.937105
6 -2.041688 1.495030 -0.983521
6 -2.304244 0.239653 -1.799756
6 -1.783081 -2.139316 -1.827211
1 -0.898553 -2.584358 -2.319856
6 -2.181549 -3.017597 -0.625875
6 0.647670 -0.616403 2.748753
1 0.090864 -0.311946 3.649568
6 0.066722 1.632432 1.984011
1 -2.601406 -2.143655 -2.563995
1 -2.340290 -4.041055 -1.001331
1 -3.153848 -2.677445 -0.238239
6 -1.163298 -3.126732 0.513140
1 -0.192964 -3.466239 0.122862
1 -1.509173 -3.895436 1.227332
6 -2.145977 -1.387589 1.930760
1 -2.557263 -2.170950 2.590304
1 -1.926059 -0.498647 2.532852
1 -2.898187 -1.113444 1.182450
6 0.206450 -2.001586 2.230419
1 -0.078325 -2.655962 3.071662
1 1.031885 -2.479300 1.688462
1 1.712411 -0.676145 3.038008
8 1.377051 -1.621715 -0.689537
6 4.730244 0.053167 -0.153001
6 4.431644 1.366581 -0.883429
6 3.584024 1.124957 -2.136348
6 2.296811 0.365874 -1.795513
6 2.611172 -0.935598 -1.064784
6 3.441574 -0.704849 0.187968
1 5.300098 0.244539 0.770412
1 5.368844 -0.582074 -0.792822
1 5.371961 1.875256 -1.152095
1 3.885698 2.044352 -0.202278
1 3.333449 2.078448 -2.628158
1 4.168242 0.535773 -2.865740
1 1.708322 0.151688 -2.702470
1 1.671209 0.997379 -1.136590
1 1.083579 -2.156960 -1.447074
1 3.152294 -1.617512 -1.740603
1 3.665219 -1.672758 0.663782
1 2.842917 -0.114794 0.900343
37
X=H NiLCl_doublet_tzvp
28 0.366660 -0.092381 -0.078471
8 -1.023002 3.590599 -0.110674
8 -1.807212 -3.388167 -0.039688
7 -1.463346 0.117246 -0.177615
7 0.416611 1.781304 -0.305722
7 2.209142 -0.598957 -0.432188
7 -0.032222 -1.906230 -0.162144
6 -2.196839 -0.996526 -0.164112
6 -3.583102 -0.872303 -0.214521
1 -4.215487 -1.761171 -0.203825
6 -4.125228 0.421787 -0.282488
1 -5.209735 0.545965 -0.321109
6 -3.301942 1.557903 -0.304335
1 -3.712981 2.566834 -0.357224
6 -1.922403 1.362295 -0.255126
6 -0.798484 2.387666 -0.222080
6 1.613414 2.521791 0.041772
1 1.649680 2.656585 1.140043
6 2.902196 1.836621 -0.424522
6 1.105299 -2.801878 -0.064046
1 1.247346 -3.360376 -1.006500
6 -1.335929 -2.256101 -0.107149
1 1.565067 3.530419 -0.400762
1 3.747777 2.449702 -0.074479
1 2.954538 1.849908 -1.524459
6 3.150500 0.418652 0.102673
1 3.044543 0.401017 1.195502
1 4.176450 0.102899 -0.154293
6 2.342316 -0.756088 -1.897715
1 3.376151 -1.045431 -2.149690
1 1.653121 -1.529983 -2.254409
1 2.094878 0.183680 -2.404012
6 2.328707 -1.925456 0.257322
1 3.274734 -2.410929 -0.032952
1 2.347289 -1.709254 1.331738
1 0.972953 -3.551516 0.734579
17 0.495681 0.053244 2.272445
55
X=H tsII-III_doublet_tzvp
28 1.273118 -0.150738 0.179908
8 -1.789180 -0.676910 2.586875
8 2.397082 3.248462 -1.428204
7 0.329943 1.357754 0.691283
7 0.129624 -1.063755 1.349157
7 2.574062 -1.498572 -0.281944
7 2.366340 1.057676 -0.699971
6 0.721341 2.514877 0.161757
6 0.028740 3.668715 0.518188
1 0.317071 4.634539 0.100950
6 -1.034288 3.541519 1.427111
1 -1.593420 4.431514 1.723140
6 -1.393290 2.294853 1.961613
1 -2.218722 2.184081 2.665720
6 -0.664372 1.180665 1.552135
6 -0.858407 -0.281900 1.901926
6 -0.048133 -2.502851 1.272409
1 -0.813464 -2.738785 0.513446
6 1.241196 -3.259316 0.950827
6 3.375049 0.471409 -1.566871
1 4.382922 0.673270 -1.166538
6 1.916497 2.344224 -0.764115
1 -0.446198 -2.855568 2.237497
1 0.975596 -4.321174 0.835592
1 1.933754 -3.210438 1.804106
6 1.947023 -2.846611 -0.340888
1 1.238586 -2.831389 -1.179180
1 2.748648 -3.565571 -0.576776
6 3.627591 -1.416289 0.759480
1 4.379990 -2.197997 0.568100
1 4.109057 -0.432871 0.730876
1 3.191830 -1.566014 1.753117
6 3.088857 -1.036564 -1.613722
1 3.982385 -1.622417 -1.878328
1 2.297797 -1.248369 -2.343849
1 3.333876 0.891678 -2.584156
8 0.267490 -0.475423 -1.261886
6 -4.371600 0.723128 -1.558127
6 -5.168743 -0.307117 -0.752203
6 -4.622540 -1.723402 -0.954662
6 -3.121261 -1.800106 -0.612997
6 -2.355113 -0.765369 -1.420561
6 -2.872634 0.649876 -1.219172
1 -4.746984 1.742300 -1.366231
1 -4.509888 0.529894 -2.637196
1 -6.234991 -0.268016 -1.032666
1 -5.113706 -0.048171 0.321073
1 -5.178005 -2.447102 -0.334830
1 -4.769897 -2.025021 -2.007234
1 -2.737393 -2.814010 -0.809954
1 -2.990636 -1.603661 0.463808
1 -1.228251 -0.783674 -1.145853
1 -2.341669 -1.030605 -2.492730
1 -2.298241 1.363886 -1.830665
1 -2.735752 0.941150 -0.165384
37
X=H NiLO_singlet_tzvp
28 0.387718 -0.084483 -0.035363
8 -1.016828 3.570804 0.061745
8 -1.755819 -3.382553 0.154341
7 -1.434772 0.109703 -0.112273
7 0.436864 1.786467 -0.229408
7 2.253195 -0.582535 -0.200982
7 0.005681 -1.904358 -0.130391
6 -2.162065 -1.005989 -0.075318
6 -3.549788 -0.890059 -0.093937
1 -4.175942 -1.782783 -0.062203
6 -4.101328 0.400326 -0.151815
1 -5.187058 0.518542 -0.165255
6 -3.284312 1.540438 -0.184651
1 -3.700684 2.547960 -0.217769
6 -1.903370 1.350593 -0.164240
6 -0.785991 2.377039 -0.107634
6 1.595458 2.522455 0.237020
1 1.529930 2.624847 1.336762
6 2.921726 1.854124 -0.126334
6 1.139516 -2.784947 0.079657
1 1.389425 -3.333032 -0.846309
6 -1.292924 -2.255801 0.001701
1 1.576793 3.541942 -0.182564
1 3.730775 2.473524 0.292398
1 3.064281 1.868965 -1.218481
6 3.121634 0.441936 0.428270
1 2.867966 0.428567 1.495531
1 4.171222 0.127563 0.295417
6 2.540176 -0.759636 -1.640398
1 3.587232 -1.077673 -1.776683
1 1.873844 -1.519125 -2.065691
1 2.375596 0.180866 -2.178021
6 2.299477 -1.887256 0.533084
1 3.283138 -2.362880 0.388186
1 2.148703 -1.625067 1.585739
1 0.932420 -3.542508 0.853898
8 0.475177 0.063191 1.753183
37
X=H NiLO_triplet_tzvp
28 0.388724 -0.086809 0.078477
8 -1.023201 3.597365 0.004947
8 -1.780788 -3.394129 0.019034
7 -1.440455 0.116242 -0.051824
7 0.428183 1.790348 -0.122235
7 2.241453 -0.590622 -0.279084
7 -0.008038 -1.902200 0.016130
6 -2.171729 -0.999685 -0.059812
6 -3.557197 -0.881043 -0.144644
1 -4.185691 -1.772731 -0.154300
6 -4.103300 0.410860 -0.220267
1 -5.187081 0.530812 -0.285682
6 -3.283957 1.549974 -0.217408
1 -3.697296 2.557635 -0.277250
6 -1.904870 1.359599 -0.135491
6 -0.788179 2.392655 -0.081986
6 1.623413 2.539916 0.208394
1 1.671059 2.697803 1.304395
6 2.911913 1.851046 -0.254362
6 1.135699 -2.790747 0.088122
1 1.282671 -3.324745 -0.868101
6 -1.309397 -2.258753 0.003333
1 1.570424 3.542703 -0.247582
1 3.757968 2.466506 0.090649
1 2.961933 1.859065 -1.354515
6 3.157468 0.434738 0.279449
1 3.010949 0.417488 1.367787
1 4.195548 0.130394 0.057635
6 2.407631 -0.755851 -1.736978
1 3.443901 -1.055229 -1.969810
1 1.718665 -1.524487 -2.106250
1 2.177451 0.182890 -2.253410
6 2.346999 -1.906178 0.428188
1 3.302133 -2.395963 0.174945
1 2.333765 -1.672926 1.500082
1 1.015715 -3.562601 0.867842
8 0.605070 0.019072 1.985529
39
X=H tsII'-III'_doublet_tzvp
28 0.932375 -0.090177 -0.290666
8 -0.428727 3.555931 -0.999008
8 -0.996866 -3.434784 -0.983161
7 -0.736234 0.067528 -1.103881
7 0.945438 1.798186 -0.360384
7 2.721662 -0.523101 0.280149
7 0.627784 -1.897992 -0.425220
6 -1.392399 -1.067264 -1.323637
6 -2.686334 -0.999036 -1.837780
1 -3.252814 -1.913485 -2.019515
6 -3.227635 0.268725 -2.094039
1 -4.241398 0.349696 -2.490685
6 -2.495485 1.437892 -1.835629
1 -2.912169 2.429018 -2.019410
6 -1.209138 1.292529 -1.320416
6 -0.244315 2.366346 -0.901031
6 1.838931 2.587463 0.427943
1 1.357723 2.728702 1.421054
6 3.222696 1.953859 0.592978
6 1.639971 -2.756553 0.170736
1 2.198541 -3.288155 -0.618070
6 -0.590910 -2.288412 -0.897444
1 1.903021 3.602112 -0.003287
1 3.784746 2.594281 1.288445
1 3.759735 1.996937 -0.366358
6 3.253865 0.540762 1.178618
1 2.667232 0.498216 2.105888
1 4.294656 0.269696 1.420215
6 3.528788 -0.677315 -0.955382
1 4.569185 -0.910141 -0.678174
1 3.124200 -1.489974 -1.568950
1 3.504411 0.249113 -1.540195
6 2.553467 -1.839461 0.989560
1 3.544871 -2.283156 1.167177
1 2.083331 -1.614482 1.954620
1 1.189475 -3.517030 0.827798
8 0.273627 -0.011677 1.500282
17 -1.669333 -0.013567 1.857322
17 -3.890965 0.067585 2.331601
37
X=H NiLO+_doublet_tzvp
28 -0.393732 -0.100616 0.016389
8 0.995752 3.575698 0.021940
8 1.752504 -3.385827 -0.079960
7 1.449006 0.109033 0.080683
7 -0.449634 1.777130 0.163744
7 -2.248524 -0.597457 0.201409
7 -0.005611 -1.899096 0.060091
6 2.180431 -1.002637 0.056344
6 3.566593 -0.880999 0.091273
1 4.198121 -1.770358 0.075204
6 4.109927 0.412798 0.149396
1 5.194360 0.536675 0.176565
6 3.287972 1.549781 0.168243
1 3.699640 2.558975 0.207601
6 1.909206 1.352515 0.131090
6 0.794818 2.376926 0.092877
6 -1.628307 2.524597 -0.237606
1 -1.605662 2.698317 -1.329604
6 -2.936014 1.841116 0.161034
6 -1.138574 -2.794757 -0.108233
1 -1.343785 -3.326459 0.836237
6 1.315401 -2.251143 -0.007375
1 -1.577674 3.517833 0.237620
1 -3.759609 2.455589 -0.232944
1 -3.045441 1.849669 1.255649
6 -3.146279 0.431344 -0.391352
1 -2.979734 0.413574 -1.475972
1 -4.180535 0.103821 -0.196658
6 -2.462484 -0.760396 1.660374
1 -3.514968 -1.033419 1.837897
1 -1.810517 -1.549019 2.051703
1 -2.235883 0.176267 2.181444
6 -2.321169 -1.911204 -0.521026
1 -3.292202 -2.385633 -0.313010
1 -2.260559 -1.678981 -1.591772
1 -0.947252 -3.553985 -0.882672
8 -0.488204 0.153814 -1.730467
55
X=H IV_doublet_tzvp
28 -1.127975 0.047343 0.462404
8 -1.309301 3.434176 -1.494435
8 1.687676 -1.040711 2.958496
7 0.126310 1.323969 0.890525
7 -1.790585 1.305538 -0.706883
7 -2.375140 -1.418698 0.271141
7 -0.178471 -1.009534 1.585995
6 1.078886 0.974249 1.755261
6 2.075102 1.897014 2.061287
1 2.871935 1.636806 2.759191
6 2.022831 3.151082 1.431729
1 2.794798 3.891966 1.648853
6 1.007564 3.462326 0.515170
1 0.970329 4.424158 0.002412
6 0.042725 2.489541 0.258994
6 -1.093130 2.499562 -0.741522
6 -2.769802 1.057229 -1.750031
1 -2.236577 0.867353 -2.702327
6 -3.699408 -0.115260 -1.441205
6 -0.591034 -2.398495 1.684909
1 -1.095788 -2.584633 2.648644
6 0.923195 -0.467703 2.202373
1 -3.367314 1.968100 -1.916052
1 -4.297934 -0.307043 -2.344763
1 -4.417112 0.171918 -0.658138
6 -3.007565 -1.428218 -1.076382
1 -2.213498 -1.657805 -1.799742
1 -3.739193 -2.253263 -1.094815
6 -3.386816 -1.295389 1.348253
1 -4.107064 -2.125973 1.271660
1 -2.897038 -1.329985 2.327860
1 -3.918693 -0.341898 1.262157
6 -1.518033 -2.633075 0.490854
1 -2.160022 -3.518098 0.623174
1 -0.918210 -2.758253 -0.418215
1 0.274165 -3.078721 1.635088
8 0.137928 -0.844042 -1.801379
6 3.490043 -2.408409 -1.122095
6 4.267078 -1.120698 -0.830110
6 3.839895 0.006657 -1.775566
6 2.327968 0.238549 -1.702760
6 1.543871 -1.044631 -1.978587
6 1.978093 -2.173980 -1.052459
1 3.776247 -3.202048 -0.412684
1 3.759142 -2.774113 -2.129634
1 5.351802 -1.300592 -0.912509
1 4.073086 -0.811710 0.213560
1 4.373417 0.940268 -1.532794
1 4.123154 -0.258998 -2.810153
1 2.014661 1.023903 -2.412166
1 2.063666 0.589933 -0.693939
1 -0.142333 -0.135089 -2.401238
1 1.734515 -1.356438 -3.024517
1 1.423904 -3.091936 -1.307375
1 1.695252 -1.899841 -0.024418
36
X=H NiL+_doublet_tzvp
28 -0.405249 -0.090134 0.032030
8 0.984413 3.566215 -0.089166
8 1.699873 -3.387907 -0.133809
7 1.424030 0.104603 0.034457
7 -0.450017 1.741929 -0.052918
7 -2.277523 -0.567783 0.098374
7 -0.037669 -1.857057 -0.105450
6 2.156045 -1.009131 0.018637
6 3.543360 -0.896846 0.058765
1 4.170103 -1.789633 0.047704
6 4.095712 0.393414 0.108980
1 5.180740 0.510563 0.142900
6 3.279854 1.534630 0.103206
1 3.698231 2.541679 0.123187
6 1.899663 1.344630 0.062911
6 0.786405 2.365568 -0.023210
6 -1.619380 2.547881 -0.351118
1 -1.632550 2.760115 -1.437629
6 -2.928275 1.875294 0.054772
6 -1.167874 -2.754266 -0.264731
1 -1.368157 -3.296526 0.675559
6 1.280183 -2.246162 -0.077089
1 -1.529022 3.522812 0.154057
1 -3.752908 2.504164 -0.313913
1 -3.021283 1.862694 1.151330
6 -3.141874 0.476020 -0.518143
1 -2.932857 0.473071 -1.597765
1 -4.190672 0.166462 -0.375317
6 -2.626891 -0.792318 1.522519
1 -3.683814 -1.095355 1.596909
1 -1.992381 -1.580058 1.944491
1 -2.468453 0.125362 2.099012
6 -2.336829 -1.857941 -0.671866
1 -3.314599 -2.338825 -0.510829
1 -2.244290 -1.593902 -1.733931
1 -0.977737 -3.511820 -1.041849
39
X=H tsII'-III'_quartet_tzvp
28 0.831682 -0.070297 -0.268201
8 0.781625 3.788698 0.514893
8 -2.015954 -2.123913 -1.990245
7 -0.681222 0.884846 -0.777800
7 1.468530 1.580646 0.318534
7 2.416919 -1.184262 -0.196625
7 -0.008503 -1.477988 -1.052137
6 -1.649163 0.194812 -1.374101
6 -2.809937 0.864421 -1.755050
1 -3.625191 0.323097 -2.236956
6 -2.885864 2.242475 -1.500370
1 -3.783915 2.792294 -1.788359
6 -1.828024 2.928232 -0.884770
1 -1.875936 3.999935 -0.687814
6 -0.700455 2.189943 -0.526061
6 0.560737 2.656663 0.150427
6 2.622004 1.729702 1.156907
1 2.268176 1.627181 2.206171
6 3.723407 0.703722 0.878283
6 0.654979 -2.765747 -0.942126
1 0.975392 -3.108902 -1.940764
6 -1.287362 -1.271951 -1.520245
1 3.007023 2.759568 1.073994
1 4.488840 0.839599 1.656308
1 4.211944 0.944390 -0.077510
6 3.305624 -0.766973 0.922919
1 2.772171 -0.985296 1.857494
1 4.204793 -1.403465 0.885007
6 3.095247 -1.076441 -1.512645
1 4.010669 -1.689024 -1.496952
1 2.430809 -1.433272 -2.307244
1 3.355655 -0.032370 -1.718278
6 1.841133 -2.557317 0.005761
1 2.629732 -3.311718 -0.136950
1 1.494691 -2.602733 1.046167
1 -0.024409 -3.532533 -0.536137
8 0.326547 -0.471844 1.602745
17 -1.621882 -0.687376 1.825106
17 -3.836313 -1.184031 1.942831
36
X=H NiL+_quartet_tzvp
28 -0.482779 -0.049432 0.399905
8 1.316390 3.526182 -0.081246
8 1.588182 -3.456194 -0.228803
7 1.504864 0.035186 0.274673
7 -0.287738 1.859366 0.073910
7 -2.481161 -0.490239 -0.042500
7 -0.118459 -1.914718 0.077540
6 2.132989 -1.123694 0.110249
6 3.515150 -1.109989 -0.096153
1 4.065818 -2.040913 -0.238151
6 4.156652 0.137543 -0.154084
1 5.236141 0.177929 -0.314534
6 3.429455 1.335369 -0.068662
1 3.912738 2.305889 -0.188308
6 2.051128 1.236773 0.137102
6 1.018895 2.351707 0.050612
6 -1.380696 2.679708 -0.381432
1 -1.236152 2.888733 -1.461501
6 -2.753674 2.039565 -0.141421
6 -1.275950 -2.696224 -0.294139
1 -1.680223 -3.223929 0.589656
6 1.179463 -2.321218 -0.011127
1 -1.330725 3.670285 0.109149
1 -3.503493 2.742218 -0.536157
1 -2.941120 1.975900 0.942344
6 -3.016240 0.673703 -0.803339
1 -2.556697 0.652488 -1.802765
1 -4.103418 0.536580 -0.940000
6 -3.263752 -0.763104 1.173798
1 -4.296113 -1.056644 0.913358
1 -2.795875 -1.574934 1.746584
1 -3.297205 0.129591 1.811223
6 -2.326324 -1.722887 -0.875408
1 -3.300145 -2.226771 -0.997214
1 -1.981361 -1.395990 -1.866683
1 -1.036047 -3.466932 -1.045298
55
X=H II_doublet_tzvp
28 1.372708 -0.178694 0.196939
8 -1.828810 -0.608939 2.436801
8 2.671070 3.188886 -1.351055
7 0.468256 1.364306 0.689184
7 0.131084 -1.061758 1.294717
7 2.608415 -1.582848 -0.285756
7 2.501450 0.986378 -0.690149
6 0.908746 2.507132 0.167766
6 0.227361 3.679681 0.481346
1 0.558688 4.634961 0.071901
6 -0.887654 3.583334 1.329641
1 -1.441190 4.488021 1.589237
6 -1.311555 2.347528 1.840767
1 -2.185009 2.258751 2.487657
6 -0.585595 1.214392 1.480367
6 -0.852984 -0.241039 1.804309
6 -0.108892 -2.489923 1.186492
1 -0.868168 -2.680558 0.407404
6 1.157120 -3.293954 0.889682
6 3.509806 0.366273 -1.533284
1 4.510838 0.519957 -1.096048
6 2.120740 2.299491 -0.725454
1 -0.543962 -2.836008 2.138077
1 0.852611 -4.342815 0.754697
1 1.827820 -3.281683 1.761750
6 1.912724 -2.895873 -0.377976
1 1.226520 -2.833383 -1.232458
1 2.682504 -3.650477 -0.608306
6 3.651580 -1.567454 0.768489
1 4.369388 -2.379693 0.571924
1 4.178715 -0.607122 0.763535
1 3.195028 -1.714950 1.753506
6 3.157845 -1.124995 -1.605429
1 4.027381 -1.746460 -1.867794
1 2.366991 -1.288862 -2.347760
1 3.518417 0.799438 -2.545608
8 0.353416 -0.435849 -1.225904
6 -4.482503 0.856971 -1.535969
6 -5.398815 -0.002642 -0.657416
6 -5.064000 -1.493138 -0.785370
6 -3.584781 -1.764480 -0.479056
6 -2.672136 -0.901144 -1.353506
6 -3.005728 0.586740 -1.226115
1 -4.712495 1.927309 -1.398647
1 -4.678908 0.625945 -2.599369
1 -6.456406 0.175673 -0.916262
1 -5.276366 0.304521 0.397864
1 -5.707169 -2.089605 -0.116121
1 -5.287286 -1.825894 -1.815982
1 -3.353956 -2.833881 -0.622062
1 -3.385669 -1.537773 0.582818
1 -1.610120 -1.067322 -1.090436
1 -2.774864 -1.209773 -2.410459
1 -2.352182 1.183632 -1.883809
1 -2.794503 0.914758 -0.193952
37
X=H NiLO+_quartet_tzvp
28 0.386025 -0.095679 0.032242
8 -0.986905 3.573002 -0.077306
8 -1.731746 -3.386825 0.009669
7 -1.453225 0.109781 -0.062506
7 0.441400 1.745005 -0.066245
7 2.244851 -0.583054 -0.256869
7 0.012437 -1.870068 0.007408
6 -2.184206 -1.001796 -0.063641
6 -3.571991 -0.886729 -0.123230
1 -4.201014 -1.778041 -0.124941
6 -4.121097 0.404012 -0.183255
1 -5.205236 0.523329 -0.229910
6 -3.303247 1.543881 -0.185748
1 -3.720486 2.550471 -0.233778
6 -1.923580 1.349849 -0.124622
6 -0.814830 2.371991 -0.092920
6 1.620915 2.526943 0.212892
1 1.642300 2.711688 1.306465
6 2.921937 1.851006 -0.222440
6 1.144399 -2.774094 0.096666
1 1.279035 -3.303585 -0.862593
6 -1.313995 -2.244370 -0.008135
1 1.522950 3.516537 -0.261551
1 3.748579 2.476627 0.146033
1 2.994887 1.863969 -1.320007
6 3.156074 0.440633 0.319025
1 3.007384 0.420780 1.406536
1 4.191057 0.128545 0.101741
6 2.439555 -0.742731 -1.717165
1 3.485879 -1.023407 -1.919049
1 1.773166 -1.522878 -2.101817
1 2.206585 0.194807 -2.233851
6 2.352213 -1.901570 0.450564
1 3.307080 -2.385150 0.192355
1 2.341616 -1.678243 1.524640
1 0.986341 -3.542725 0.870546
8 0.556157 0.075387 1.984630
55
X=H tsII-III_quartet_tzvp
28 1.139089 -0.038464 -0.060345
8 -1.088095 -2.022313 2.502169
8 1.018264 3.859000 -0.663159
7 -0.195632 0.923135 0.842116
7 0.650996 -1.419398 1.101590
7 3.001905 -0.565761 -0.426686
7 1.662590 1.647223 -0.623059
6 -0.246726 2.236847 0.623868
6 -1.187622 2.989955 1.319868
1 -1.257907 4.066476 1.157979
6 -2.011349 2.323500 2.241346
1 -2.760360 2.890239 2.798102
6 -1.865890 0.949490 2.484360
1 -2.469222 0.427446 3.228078
6 -0.902273 0.260176 1.751807
6 -0.481137 -1.190845 1.845225
6 1.073899 -2.764774 0.776054
1 0.494517 -3.101726 -0.108682
6 2.568948 -2.888334 0.472045
6 2.887145 1.711136 -1.404442
1 3.652154 2.299732 -0.870779
6 0.859370 2.701830 -0.307574
1 0.816238 -3.434913 1.610432
1 2.760684 -3.934669 0.189395
1 3.150512 -2.706991 1.388455
6 3.094967 -2.026635 -0.677660
1 2.530075 -2.232191 -1.598139
1 4.154251 -2.269254 -0.866826
6 3.807962 -0.154316 0.748953
1 4.860011 -0.436276 0.580545
1 3.738482 0.929235 0.891957
1 3.438000 -0.647312 1.653654
6 3.337894 0.262105 -1.630373
1 4.417766 0.190829 -1.835519
1 2.792887 -0.175492 -2.476415
1 2.716798 2.200316 -2.377961
8 0.479369 -0.785666 -1.597025
6 -4.300276 0.539739 -1.631850
6 -4.923360 -0.550063 -0.754941
6 -4.293358 -1.919235 -1.026019
6 -2.762582 -1.874921 -0.843264
6 -2.176603 -0.778729 -1.714098
6 -2.770839 0.591305 -1.445100
1 -4.730840 1.526678 -1.393760
1 -4.531303 0.335853 -2.692454
1 -6.012879 -0.594486 -0.921996
1 -4.775757 -0.287269 0.308515
1 -4.719594 -2.684847 -0.356535
1 -4.525763 -2.231576 -2.059635
1 -2.317162 -2.851857 -1.089651
1 -2.542258 -1.673395 0.216890
1 -1.013881 -0.744000 -1.551034
1 -2.238463 -1.039855 -2.785297
1 -2.323946 1.351344 -2.105276
1 -2.561853 0.891008 -0.407202
39
X=H III'_quartet_tzvp
28 0.914629 -0.088160 -0.242028
8 -0.095882 3.701809 -0.526205
8 -1.261862 -3.158041 -1.308255
7 -0.730797 0.297821 -1.017408
7 1.106806 1.757372 -0.128132
7 2.700433 -0.725746 0.170203
7 0.473941 -1.818082 -0.587085
6 -1.481293 -0.741446 -1.369733
6 -2.754733 -0.501135 -1.882142
1 -3.398800 -1.332676 -2.171130
6 -3.172783 0.833037 -2.003128
1 -4.167671 1.049495 -2.396817
6 -2.339570 1.894393 -1.619481
1 -2.658059 2.934174 -1.702995
6 -1.080430 1.575985 -1.112121
6 -0.013794 2.495942 -0.582300
6 2.124130 2.401277 0.652880
1 1.716950 2.505990 1.682203
6 3.448887 1.636125 0.695308
6 1.415057 -2.827286 -0.133185
1 1.881982 -3.320614 -1.002994
6 -0.781466 -2.060725 -1.098089
1 2.272386 3.430781 0.287260
1 4.093250 2.157251 1.418581
1 3.952507 1.721435 -0.278937
6 3.370783 0.176831 1.145710
1 2.818451 0.097924 2.091289
1 4.389772 -0.210694 1.308454
6 3.445110 -0.804072 -1.109976
1 4.475758 -1.138017 -0.910293
1 2.956473 -1.513503 -1.787108
1 3.465053 0.179077 -1.592910
6 2.443780 -2.094184 0.734257
1 3.393645 -2.645079 0.810755
1 2.039715 -1.947054 1.743899
1 0.911086 -3.611439 0.454288
8 0.349951 -0.111694 1.643794
17 -1.794343 -0.172095 1.885414
17 -3.987099 -0.288680 2.077971
55
X=H tsIII-IV_doublet_tzvp
28 1.100287 0.067892 0.231025
8 -1.255010 -1.349712 3.014132
8 1.013694 3.705770 -1.285401
7 -0.167690 1.219915 0.906843
7 0.471006 -1.133026 1.478256
7 2.704548 -0.803289 -0.404120
7 1.567372 1.504206 -0.828018
6 -0.203435 2.450824 0.396663
6 -1.155631 3.341329 0.887561
1 -1.216477 4.355389 0.490117
6 -2.018144 2.890223 1.898953
1 -2.776313 3.567664 2.297231
6 -1.921901 1.587253 2.412955
1 -2.582669 1.230454 3.203826
6 -0.944006 0.751716 1.878702
6 -0.614056 -0.690155 2.213205
6 0.785532 -2.551089 1.489694
1 0.013747 -3.084486 0.905391
6 2.169741 -2.881913 0.924637
6 2.693653 1.299356 -1.723601
1 3.587985 1.836786 -1.363751
6 0.859851 2.658567 -0.674837
1 0.711908 -2.933545 2.520334
1 2.219390 -3.975214 0.807648
1 2.948235 -2.623518 1.657367
6 2.507832 -2.277410 -0.438987
1 1.704392 -2.475725 -1.162405
1 3.436174 -2.732259 -0.823846
6 3.815149 -0.413975 0.499889
1 4.731908 -0.949012 0.203744
1 3.987890 0.665682 0.432145
1 3.567138 -0.657769 1.538254
6 2.920910 -0.216886 -1.771280
1 3.931028 -0.476559 -2.125057
1 2.187831 -0.689686 -2.436840
1 2.478580 1.675813 -2.737248
8 -0.202131 -0.569849 -1.683674
6 -3.968017 -0.063152 -1.791244
6 -4.342280 -1.230118 -0.871381
6 -3.425918 -2.436091 -1.103478
6 -1.950704 -2.051895 -0.949239
6 -1.589994 -0.898620 -1.872156
6 -2.490653 0.311055 -1.632378
1 -4.600391 0.814681 -1.581045
1 -4.162494 -0.348970 -2.840670
1 -5.396088 -1.515585 -1.024929
1 -4.250237 -0.904438 0.180939
1 -3.672283 -3.249492 -0.401885
1 -3.596350 -2.833144 -2.120385
1 -1.293665 -2.911755 -1.154808
1 -1.764215 -1.736758 0.088861
1 -0.002319 0.200357 -2.241021
1 -1.717360 -1.233083 -2.919317
1 -2.214368 1.124301 -2.325397
1 -2.315656 0.680480 -0.609206
39
X=H II'_quartet_tzvp
28 0.221954 -0.510224 -0.397418
8 3.893400 -0.590179 1.036351
8 -1.665246 2.639364 -1.759803
7 1.152872 1.093539 -0.347113
7 1.794421 -1.252111 0.298192
7 -0.819783 -2.074024 -0.837667
7 -1.101287 0.481799 -1.157513
6 0.519809 2.165254 -0.817242
6 1.191601 3.386733 -0.824219
1 0.698646 4.282921 -1.203602
6 2.508071 3.416315 -0.339613
1 3.056779 4.359979 -0.334467
6 3.136378 2.253389 0.131484
1 4.162110 2.264159 0.502125
6 2.403541 1.067873 0.106897
6 2.826381 -0.310029 0.539885
6 1.847866 -2.552649 0.892181
1 1.554288 -2.416734 1.957233
6 0.922360 -3.575768 0.229112
6 -2.345285 -0.212367 -1.445158
1 -2.484651 -0.307401 -2.535477
6 -0.881875 1.828066 -1.302434
1 2.891591 -2.908508 0.918180
1 0.962458 -4.485996 0.845216
1 1.328664 -3.853473 -0.754740
6 -0.551506 -3.181073 0.120695
1 -0.935127 -2.859351 1.097824
1 -1.139391 -4.053067 -0.209567
6 -0.463723 -2.449609 -2.228404
1 -1.022659 -3.355147 -2.513510
1 -0.717010 -1.634624 -2.915385
1 0.612003 -2.645023 -2.302208
6 -2.235373 -1.573054 -0.752936
1 -2.914761 -2.322362 -1.187258
1 -2.468927 -1.460124 0.313101
1 -3.206367 0.340522 -1.038670
8 -0.351387 -0.526269 1.562897
17 -1.111515 0.827032 2.105923
17 -3.715515 1.163219 1.554109
38
X=H NiLOCl+_singlet_tzvp
28 -0.300633 0.182530 -0.201759
8 0.838437 -3.550080 -0.583602
8 2.040053 3.304097 0.208567
7 1.524319 -0.146517 -0.194858
7 -0.466034 -1.632974 -0.558363
7 -2.082555 0.817817 -0.565723
7 0.214646 1.968532 -0.253263
6 2.320384 0.913854 -0.081419
6 3.697728 0.705254 -0.074467
1 4.381264 1.549954 0.021946
6 4.162651 -0.612564 -0.205995
1 5.237680 -0.803697 -0.202952
6 3.274273 -1.689651 -0.354593
1 3.625886 -2.714815 -0.477651
6 1.910683 -1.406788 -0.348861
6 0.729113 -2.341276 -0.505790
6 -1.704011 -2.341691 -0.354011
1 -1.784200 -2.607137 0.722423
6 -2.945879 -1.551414 -0.774818
6 -0.863536 2.923579 -0.053534
1 -0.961190 3.567318 -0.944053
6 1.533404 2.214048 -0.006112
1 -1.663601 -3.302205 -0.893615
1 -3.825524 -2.139417 -0.472950
1 -2.988731 -1.479595 -1.871707
6 -3.110478 -0.169746 -0.140653
1 -3.074108 -0.236091 0.955167
1 -4.093586 0.248420 -0.413324
6 -2.116673 1.053666 -2.033579
1 -3.140777 1.343515 -2.318238
1 -1.423471 1.857663 -2.300656
1 -1.829861 0.146953 -2.576718
6 -2.153816 2.115611 0.182927
1 -3.048985 2.666165 -0.143707
1 -2.259228 1.865428 1.243664
1 -0.671591 3.581438 0.808959
8 -0.379224 0.357530 1.662553
17 -0.987770 -0.910141 2.571966
55
X=H III_doublet_tzvp
28 1.011536 0.019064 0.155524
8 -1.375871 -1.257607 3.015131
8 1.146378 3.704510 -1.278575
7 -0.200385 1.233656 0.845441
7 0.368897 -1.133857 1.494559
7 2.668474 -0.851383 -0.348239
7 1.565923 1.462868 -0.894108
6 -0.170657 2.467945 0.340076
6 -1.061524 3.407404 0.852004
1 -1.068365 4.426604 0.463347
6 -1.928980 2.999658 1.878346
1 -2.641622 3.716607 2.291642
6 -1.888239 1.695300 2.395754
1 -2.544416 1.375306 3.205988
6 -0.968564 0.807034 1.843855
6 -0.694651 -0.647435 2.200198
6 0.666845 -2.554877 1.508232
1 -0.070531 -3.092392 0.885593
6 2.080365 -2.894801 1.020711
6 2.741756 1.225038 -1.718521
1 3.616672 1.769582 -1.324069
6 0.917410 2.641085 -0.717876
1 0.545411 -2.939436 2.533800
1 2.138495 -3.990590 0.931789
1 2.820284 -2.616782 1.785698
6 2.496522 -2.328836 -0.340552
1 1.747113 -2.568069 -1.108171
1 3.455437 -2.780096 -0.646926
6 3.693197 -0.406643 0.629908
1 4.641707 -0.929227 0.426490
1 3.849287 0.673926 0.539441
1 3.367443 -0.624147 1.652598
6 2.975308 -0.294565 -1.709745
1 4.009282 -0.554374 -1.986334
1 2.299392 -0.793636 -2.416039
1 2.592287 1.565337 -2.756694
8 -0.088988 -0.639570 -1.531498
6 -3.832695 -0.020395 -1.906120
6 -4.319125 -1.162082 -1.007681
6 -3.424810 -2.397909 -1.148849
6 -1.955699 -2.058574 -0.867828
6 -1.495717 -0.930388 -1.772309
6 -2.363143 0.314461 -1.624870
1 -4.451295 0.879721 -1.760801
1 -3.944827 -0.315228 -2.964776
1 -5.364258 -1.417990 -1.247352
1 -4.306295 -0.825022 0.044824
1 -3.754315 -3.195071 -0.463383
1 -3.518024 -2.801384 -2.172959
1 -1.313281 -2.939875 -1.016471
1 -1.854933 -1.743658 0.180990
1 0.166086 0.056747 -2.163172
1 -1.544788 -1.277416 -2.819545
1 -2.003175 1.104221 -2.305522
1 -2.269874 0.696379 -0.597066
39
X=H III'_doublet_tzvp
28 0.997037 -0.120660 -0.290975
8 -0.666013 3.330069 -1.237480
8 -0.721697 -3.632723 -0.534342
7 -0.677625 -0.168140 -1.101696
7 0.891528 1.753032 -0.581162
7 2.786249 -0.362018 0.390605
7 0.817311 -1.945592 -0.224384
6 -1.270544 -1.357609 -1.165317
6 -2.578358 -1.423551 -1.637218
1 -3.094762 -2.382581 -1.694429
6 -3.202557 -0.223123 -2.009343
1 -4.231668 -0.244785 -2.372795
6 -2.538506 1.007463 -1.898251
1 -3.023227 1.949291 -2.157633
6 -1.232028 0.996927 -1.416376
6 -0.342477 2.170219 -1.082063
6 1.727686 2.684463 0.146313
1 1.236714 2.950759 1.100644
6 3.139142 2.152941 0.394961
6 1.849335 -2.655589 0.515264
1 2.483873 -3.230435 -0.179999
6 -0.390450 -2.463787 -0.610245
1 1.779185 3.616775 -0.441425
1 3.664827 2.904265 1.003046
1 3.688300 2.093308 -0.556519
6 3.236036 0.832474 1.159641
1 2.630819 0.871392 2.074179
1 4.283075 0.647982 1.449652
6 3.636896 -0.618019 -0.796792
1 4.672169 -0.792697 -0.462329
1 3.276379 -1.499824 -1.338207
1 3.612602 0.245964 -1.470087
6 2.654902 -1.583547 1.255083
1 3.658325 -1.933396 1.541346
1 2.115490 -1.268979 2.157329
1 1.414702 -3.365623 1.235807
8 0.325770 0.333697 1.319496
17 -1.966629 0.309577 1.726578
17 -4.059549 0.308786 2.118119
36
X=H NiL_singlet_tzvp
28 -0.410975 -0.094209 0.026251
8 1.025653 3.594115 -0.133123
8 1.759276 -3.398220 -0.160946
7 1.397189 0.107164 0.035550
7 -0.440581 1.792254 -0.016511
7 -2.278336 -0.577803 0.089299
7 -0.017553 -1.899429 -0.076558
6 2.137319 -1.007731 0.023460
6 3.525247 -0.891602 0.067636
1 4.149838 -1.786057 0.056934
6 4.078589 0.398067 0.119218
1 5.164167 0.515896 0.154325
6 3.260073 1.537531 0.115285
1 3.674790 2.546182 0.137361
6 1.878549 1.350242 0.072881
6 0.771392 2.390169 -0.021318
6 -1.616085 2.580787 -0.323857
1 -1.639641 2.812029 -1.409011
6 -2.919417 1.873544 0.057999
6 -1.156559 -2.775374 -0.246623
1 -1.400712 -3.316040 0.686802
6 1.277198 -2.266248 -0.076314
1 -1.572291 3.557505 0.189743
1 -3.756038 2.495791 -0.298248
1 -3.016638 1.839609 1.154546
6 -3.126279 0.473532 -0.530449
1 -2.897264 0.483272 -1.606764
1 -4.184925 0.177538 -0.418124
6 -2.656307 -0.811976 1.498698
1 -3.713227 -1.125654 1.562813
1 -2.022733 -1.595022 1.930992
1 -2.515416 0.101353 2.087226
6 -2.317877 -1.865640 -0.678003
1 -3.299528 -2.353563 -0.548092
1 -2.199271 -1.603626 -1.738695
1 -0.983332 -3.545617 -1.018415
38
X=H NiLOCl+_oss_tzvp
28 -0.257706 0.239248 -0.258628
8 0.826138 -3.549354 -0.575065
8 2.157561 3.286931 0.323630
7 1.558924 -0.136665 -0.225089
7 -0.461598 -1.622920 -0.558049
7 -2.016346 0.940205 -0.628573
7 0.281483 1.979845 0.004491
6 2.375417 0.896636 -0.034114
6 3.746532 0.654049 0.018752
1 4.444587 1.478146 0.172735
6 4.186172 -0.670765 -0.125625
1 5.255602 -0.887690 -0.087668
6 3.278160 -1.725355 -0.310103
1 3.610547 -2.759033 -0.413576
6 1.921991 -1.410215 -0.355873
6 0.739663 -2.341028 -0.503239
6 -1.735289 -2.271310 -0.471799
1 -1.933270 -2.522834 0.594658
6 -2.883966 -1.417606 -1.021432
6 -0.789099 2.954680 0.149150
1 -0.815803 3.637958 -0.716606
6 1.615510 2.210524 0.123034
1 -1.685617 -3.242296 -0.992978
1 -3.812564 -1.986138 -0.862085
1 -2.771723 -1.314374 -2.111236
6 -3.099578 -0.048124 -0.368707
1 -3.196832 -0.152253 0.718631
1 -4.040215 0.387383 -0.743673
6 -1.994188 1.338520 -2.060305
1 -2.951220 1.820763 -2.314931
1 -1.170835 2.036337 -2.247978
1 -1.850920 0.453447 -2.689914
6 -2.087098 2.145132 0.267919
1 -2.977497 2.740833 0.012781
1 -2.202913 1.768861 1.293107
1 -0.657138 3.573828 1.051270
8 -0.195561 -0.531618 1.614775
17 -1.500949 -0.905507 2.569231
37
X=H NiLCl_quartet_tzvp
28 0.468146 -0.141563 0.624474
8 -0.860308 3.629362 -0.165254
8 -2.060432 -3.228344 -0.239330
7 -1.466478 0.190459 0.174924
7 0.488571 1.782270 0.242729
7 1.628287 -0.598050 -1.045540
7 -0.184045 -1.972482 0.271279
6 -2.279115 -0.858276 0.117756
6 -3.652392 -0.655986 -0.025439
1 -4.334334 -1.505164 -0.086918
6 -4.111129 0.667268 -0.106410
1 -5.180473 0.860731 -0.217374
6 -3.213009 1.744163 -0.074329
1 -3.549803 2.777256 -0.169743
6 -1.855275 1.455195 0.072581
6 -0.689223 2.428422 0.042436
6 1.750185 2.430886 -0.029220
1 2.387908 2.335800 0.867128
6 2.480627 1.794403 -1.225565
6 0.780947 -2.845765 -0.365873
1 0.330683 -3.335412 -1.245325
6 -1.516361 -2.169252 0.058545
1 1.590509 3.501995 -0.232061
1 3.444989 2.314237 -1.345837
1 1.909479 1.989272 -2.146939
6 2.806342 0.303921 -1.099877
1 3.382742 0.127162 -0.182041
1 3.430785 -0.001381 -1.959564
6 0.809701 -0.504915 -2.264323
1 1.427021 -0.713142 -3.155799
1 -0.009980 -1.230845 -2.226029
1 0.374866 0.497070 -2.354274
6 2.015952 -2.000663 -0.748828
1 2.538522 -2.443698 -1.614303
1 2.712541 -1.958863 0.096716
1 1.113338 -3.652045 0.312724
17 2.085952 -0.315245 2.223446
38
X=H NiLOCl+_triplet_tzvp
28 -0.435152 0.170010 -0.215875
8 1.079241 -3.408891 -0.732385
8 1.553202 3.528242 0.077936
7 1.405881 0.050960 -0.367090
7 -0.417502 -1.651966 -0.487254
7 -2.318732 0.604511 -0.384064
7 -0.132518 1.953227 -0.075214
6 2.091316 1.188740 -0.283180
6 3.478714 1.142521 -0.406475
1 4.069288 2.057150 -0.339218
6 4.077347 -0.108770 -0.620317
1 5.162677 -0.173943 -0.718467
6 3.306878 -1.277571 -0.715573
1 3.762984 -2.253405 -0.887003
6 1.924688 -1.153220 -0.584017
6 0.859105 -2.220495 -0.622044
6 -1.550690 -2.501047 -0.226250
1 -1.523773 -2.755717 0.853000
6 -2.892182 -1.852538 -0.569614
6 -1.290759 2.793542 0.165593
1 -1.483781 3.430816 -0.714873
6 1.175248 2.380423 -0.068889
1 -1.429341 -3.452365 -0.768635
1 -3.679615 -2.546664 -0.239852
1 -2.993370 -1.772015 -1.662230
6 -3.176773 -0.509466 0.103173
1 -3.016675 -0.587699 1.186294
1 -4.226858 -0.222839 -0.072778
6 -2.576040 0.909948 -1.813094
1 -3.638050 1.173428 -1.942565
1 -1.950941 1.749410 -2.137437
1 -2.337090 0.040188 -2.434553
6 -2.455547 1.840931 0.456845
1 -3.433866 2.309340 0.267825
1 -2.414294 1.515863 1.503327
1 -1.126197 3.468144 1.021488
8 -0.682681 -0.165581 1.809851
17 0.544549 -0.992073 2.599139
55
X=H IIIa_quartet_tzvp
28 1.347966 0.010021 0.110896
8 -1.126913 -2.275260 2.117670
8 1.070047 3.882861 -0.383001
7 -0.090969 0.843044 0.928927
7 0.683361 -1.529850 0.869774
7 3.121028 -0.540980 -0.475066
7 1.819186 1.695187 -0.372980
6 -0.186676 2.161980 0.779892
6 -1.249083 2.826537 1.390611
1 -1.360480 3.906248 1.281566
6 -2.153728 2.063765 2.145353
1 -2.994447 2.559146 2.634616
6 -1.994963 0.676918 2.287513
1 -2.686814 0.077709 2.880187
6 -0.912538 0.080340 1.641929
6 -0.504427 -1.370467 1.599232
6 1.118612 -2.850732 0.493253
1 0.524347 -3.151309 -0.393536
6 2.610457 -2.932224 0.164995
6 2.995989 1.822578 -1.211648
1 3.801112 2.336877 -0.658432
6 0.953214 2.715133 -0.056693
1 0.859660 -3.562823 1.292888
1 2.802312 -3.949506 -0.208147
1 3.196092 -2.831602 1.091168
6 3.113686 -1.963648 -0.906125
1 2.470955 -2.017347 -1.793291
1 4.143564 -2.233429 -1.193950
6 4.064034 -0.304948 0.641914
1 5.081753 -0.591956 0.330736
1 4.056964 0.753914 0.924133
1 3.770254 -0.896470 1.515796
6 3.386878 0.396546 -1.614940
1 4.443401 0.323445 -1.916889
1 2.749853 0.062810 -2.441789
1 2.785203 2.428657 -2.107944
8 0.523688 -0.526355 -1.639190
6 -4.098402 0.643068 -2.017879
6 -5.118647 0.119131 -1.001758
6 -4.961116 -1.386323 -0.762854
6 -3.518818 -1.730147 -0.314822
6 -2.530262 -1.153137 -1.275685
6 -2.654130 0.307383 -1.575437
1 -4.203983 1.733457 -2.148325
1 -4.291703 0.180727 -3.002157
1 -6.143358 0.342987 -1.343333
1 -4.981359 0.653650 -0.043449
1 -5.680646 -1.737224 -0.003833
1 -5.188134 -1.930055 -1.697122
1 -3.393483 -2.818812 -0.208960
1 -3.370940 -1.289841 0.688592
1 -0.308387 -0.986464 -1.424822
1 -2.079917 -1.814725 -2.025478
1 -1.921326 0.624944 -2.331309
1 -2.446856 0.894092 -0.661531
55
X=H II_quartet_tzvp
28 1.269008 -0.015333 0.180150
8 -1.579713 -1.551513 2.391025
8 1.599198 3.716331 -0.945376
7 -0.039826 1.145606 0.790648
7 0.349811 -1.300834 1.128638
7 2.926291 -0.928368 -0.259304
7 1.991365 1.469873 -0.568595
6 0.056182 2.415595 0.405756
6 -0.924660 3.314159 0.822045
1 -0.879321 4.360944 0.518687
6 -1.956517 2.826397 1.639279
1 -2.737917 3.508313 1.979768
6 -2.003032 1.479063 2.026473
1 -2.801005 1.092106 2.660719
6 -0.992784 0.636912 1.562493
6 -0.809488 -0.845859 1.771320
6 0.571854 -2.718910 0.981171
1 -0.067418 -3.065148 0.143576
6 2.030806 -3.086128 0.705625
6 3.200200 1.283395 -1.348450
1 4.055423 1.747561 -0.826892
6 1.285971 2.650022 -0.451358
1 0.207560 -3.240652 1.880479
1 2.055402 -4.164343 0.488105
1 2.626586 -2.945942 1.619752
6 2.684997 -2.378892 -0.481110
1 2.047561 -2.461417 -1.371087
1 3.657257 -2.849673 -0.702056
6 3.873667 -0.685057 0.853618
1 4.819327 -1.213791 0.651832
1 4.072551 0.388428 0.948894
1 3.449262 -1.042135 1.798327
6 3.372374 -0.230228 -1.510717
1 4.412585 -0.509355 -1.739324
1 2.720806 -0.589322 -2.316523
1 3.121679 1.769508 -2.334410
8 0.352098 -0.581205 -1.468504
6 -4.320727 0.466620 -0.796625
6 -4.287686 -0.810491 0.051053
6 -3.965799 -2.049510 -0.792346
6 -2.677962 -1.859739 -1.601120
6 -2.737962 -0.598161 -2.467530
6 -3.037349 0.640034 -1.616586
1 -4.483237 1.346631 -0.150896
1 -5.184164 0.419755 -1.486082
1 -5.248958 -0.944146 0.576066
1 -3.518603 -0.708973 0.834422
1 -3.883594 -2.938084 -0.143285
1 -4.802898 -2.244199 -1.488535
1 -2.482846 -2.748074 -2.225898
1 -1.819784 -1.767882 -0.911080
1 -1.783655 -0.465757 -3.001177
1 -3.527861 -0.717572 -3.232703
1 -3.110041 1.538170 -2.253387
1 -2.185555 0.806216 -0.936308
43
X=OMe II'_doublet_tzvp
28 1.119459 0.034515 -0.370561
8 -0.837099 3.477549 -0.247716
8 -0.496864 -3.503414 -0.923660
7 -0.714972 -0.005420 -0.597796
7 0.873849 1.906539 -0.230969
7 3.038933 -0.148846 -0.454669
7 1.010298 -1.779460 -0.640090
6 -1.269369 -1.204303 -0.799532
6 -2.637496 -1.292407 -0.965058
1 -3.127363 -2.254841 -1.117213
6 -3.404106 -0.099178 -0.914880
6 -2.763592 1.151786 -0.731462
1 -3.308917 2.093105 -0.697794
6 -1.387223 1.143898 -0.571533
6 -0.487390 2.325206 -0.337717
6 1.864722 2.758532 0.333334
1 1.710436 2.708148 1.436623
6 3.299632 2.342031 -0.007097
6 2.262164 -2.509632 -0.511930
1 2.597975 -2.880971 -1.495028
6 -0.228751 -2.318784 -0.797474
1 1.659315 3.808441 0.061388
1 3.965212 3.009852 0.559260
1 3.492413 2.546240 -1.070875
6 3.698330 0.910362 0.360545
1 3.453238 0.706429 1.411280
1 4.787260 0.794483 0.234686
6 3.430430 -0.072547 -1.882713
1 4.522466 -0.190718 -1.967141
1 2.932719 -0.867616 -2.449660
1 3.132587 0.894280 -2.303632
6 3.270442 -1.529004 0.097769
1 4.312937 -1.827097 -0.093318
1 3.115464 -1.460916 1.181040
1 2.152613 -3.384930 0.148668
8 1.123337 0.097908 1.636055
17 0.131698 -0.973708 2.401911
17 -2.478074 -0.302145 2.531046
8 -4.712937 -0.243156 -1.047250
6 -5.568546 0.902747 -0.985726
1 -5.465977 1.411283 -0.014694
1 -5.342281 1.603574 -1.804201
1 -6.590295 0.521337 -1.097874
41
X=OMe NiLCl_doublet_tzvp
28 -0.859073 0.055816 -0.081428
8 1.108752 -3.356066 -0.046259
8 0.760875 3.658040 -0.008157
7 0.975709 0.140160 -0.143094
7 -0.598930 -1.803955 -0.293009
7 -2.752452 0.263682 -0.470451
7 -0.749340 1.910655 -0.169883
6 1.531542 1.356781 -0.112123
6 2.909534 1.458624 -0.113959
1 3.407874 2.428243 -0.089410
6 3.672558 0.261564 -0.149062
6 3.027674 -0.998061 -0.186917
1 3.573054 -1.939970 -0.210926
6 1.638557 -1.009491 -0.187515
6 0.695155 -2.205818 -0.174483
6 -1.670672 -2.723476 0.034424
1 -1.709173 -2.858341 1.132637
6 -3.041891 -2.253056 -0.463173
6 -2.016553 2.613990 -0.093192
1 -2.230743 3.142411 -1.039408
6 0.480308 2.464859 -0.084140
1 -1.454545 -3.713494 -0.400211
1 -3.785820 -2.992962 -0.127584
1 -3.067131 -2.278239 -1.563893
6 -3.527902 -0.891942 0.049992
1 -3.449068 -0.855384 1.144646
1 -4.585968 -0.747978 -0.229859
6 -2.884557 0.399151 -1.938010
1 -3.945492 0.535541 -2.206548
1 -2.309174 1.264555 -2.286443
1 -2.496497 -0.494780 -2.438786
6 -3.091490 1.555270 0.212278
1 -4.097295 1.885587 -0.094965
1 -3.093183 1.341088 1.287211
1 -2.017482 3.375955 0.704784
17 -1.020466 -0.101561 2.271160
8 4.995256 0.416830 -0.145645
6 5.842978 -0.731092 -0.169255
1 6.871254 -0.349334 -0.158860
1 5.676094 -1.363176 0.717306
1 5.679831 -1.324097 -1.083085
59
X=OMe tsII-III_doublet_tzvp
28 1.495466 0.199057 0.186961
8 -1.271655 -1.270627 2.564736
8 1.179722 3.438873 -2.007102
7 -0.059448 1.167900 0.373202
7 0.741035 -0.942699 1.466837
7 3.305456 -0.459924 0.040924
7 2.039345 1.629073 -0.859476
6 -0.174254 2.279007 -0.360911
6 -1.335869 3.018176 -0.269400
1 -1.476163 3.930371 -0.850431
6 -2.353967 2.565066 0.613516
6 -2.167694 1.384044 1.375339
1 -2.921013 0.998162 2.059546
6 -0.973770 0.699453 1.212876
6 -0.541208 -0.614111 1.838048
6 1.218279 -2.302557 1.640696
1 0.730288 -2.960091 0.899427
6 2.737140 -2.432252 1.521259
6 3.299330 1.442738 -1.560146
1 4.058220 2.140613 -1.167593
6 1.074054 2.535112 -1.193729
1 0.899875 -2.659832 2.633278
1 2.980222 -3.503333 1.593433
1 3.226386 -1.951151 2.381259
6 3.347154 -1.937853 0.208922
1 2.816148 -2.369848 -0.649089
1 4.405313 -2.241143 0.149873
6 4.084525 0.245361 1.088077
1 5.124896 -0.116196 1.063434
1 4.070005 1.325135 0.904584
1 3.653959 0.051684 2.076440
6 3.718268 -0.017584 -1.332380
1 4.803244 -0.162825 -1.448419
1 3.196555 -0.673772 -2.040261
1 3.198863 1.638534 -2.639460
8 0.929283 -0.757193 -1.210204
6 -3.705005 -1.588485 -2.076574
6 -4.187029 -2.632754 -1.064904
6 -3.146839 -3.738251 -0.860998
6 -1.784214 -3.155104 -0.438668
6 -1.329907 -2.114293 -1.449363
6 -2.345229 -1.001952 -1.660692
1 -4.444592 -0.776752 -2.180058
1 -3.608414 -2.060674 -3.070884
1 -5.145308 -3.068863 -1.394425
1 -4.381360 -2.135761 -0.096684
1 -3.490057 -4.459987 -0.100848
1 -3.023579 -4.301644 -1.803404
1 -1.037648 -3.960183 -0.344471
1 -1.888801 -2.690762 0.555168
1 -0.330273 -1.633332 -1.116833
1 -1.060598 -2.588025 -2.410263
1 -1.982287 -0.285598 -2.414860
1 -2.475326 -0.443495 -0.719568
8 -3.450736 3.307515 0.663025
6 -4.533543 2.924070 1.516568
1 -4.928578 1.938157 1.226313
1 -4.213048 2.903746 2.569737
1 -5.308925 3.687284 1.380886
41
X=OMe NiLO+_quartet_tzvp
28 -0.902296 0.060231 0.030912
8 1.026248 -3.351690 -0.025533
8 0.684922 3.640508 0.033205
7 0.939555 0.139106 -0.037910
7 -0.668380 -1.767277 -0.062053
7 -2.811725 0.259226 -0.282619
7 -0.802327 1.871784 0.011175
6 1.501132 1.350771 -0.028351
6 2.878480 1.454832 -0.056105
1 3.377159 2.424648 -0.049096
6 3.643526 0.257473 -0.091743
6 2.994349 -1.002726 -0.105950
1 3.540168 -1.944495 -0.134470
6 1.606469 -1.007340 -0.077805
6 0.669703 -2.192177 -0.058403
6 -1.719272 -2.719046 0.204858
1 -1.728679 -2.901520 1.298910
6 -3.102285 -2.251847 -0.252197
6 -2.060377 2.591874 0.084444
1 -2.260942 3.098001 -0.876152
6 0.450669 2.446775 0.011422
1 -1.464922 -3.683733 -0.263022
1 -3.827298 -2.997263 0.107477
1 -3.156965 -2.279432 -1.350669
6 -3.561783 -0.893959 0.280924
1 -3.433407 -0.852041 1.370393
1 -4.629534 -0.747570 0.047544
6 -3.010513 0.391648 -1.744620
1 -4.083744 0.520912 -1.959470
1 -2.457162 1.259457 -2.121115
1 -2.639731 -0.501606 -2.259016
6 -3.126446 1.545201 0.422669
1 -4.140271 1.879532 0.152672
1 -3.096056 1.325368 1.497018
1 -2.032211 3.373899 0.860745
8 -1.084088 -0.146586 1.981108
8 4.958961 0.412040 -0.109380
6 5.814808 -0.734844 -0.127185
1 6.839537 -0.345009 -0.131378
1 5.656434 -1.353006 0.770005
1 5.642919 -1.336472 -1.032995
43
X=OMe tsII'-III'_doublet_tzvp
28 1.303649 -0.094712 -0.343322
8 -0.712414 3.202410 -1.191728
8 -0.182266 -3.723929 -0.217795
7 -0.460714 -0.279342 -0.888213
7 1.008378 1.753123 -0.619872
7 3.204993 -0.192726 -0.008684
7 1.258997 -1.926301 -0.185380
6 -0.989524 -1.499769 -0.759249
6 -2.355719 -1.660921 -0.876348
1 -2.820612 -2.640076 -0.755592
6 -3.156929 -0.510302 -1.096695
6 -2.549225 0.766918 -1.206847
1 -3.124850 1.680349 -1.346184
6 -1.171649 0.830430 -1.080311
6 -0.330009 2.074015 -0.996334
6 1.874099 2.757581 -0.088407
1 1.516951 2.976613 0.942536
6 3.347833 2.345287 -0.063470
6 2.476906 -2.546644 0.312537
1 2.985622 -3.089814 -0.501799
6 0.051204 -2.535998 -0.362075
1 1.720843 3.699122 -0.645410
1 3.893328 3.148149 0.453589
1 3.737470 2.322433 -1.091910
6 3.672362 1.045924 0.675345
1 3.217809 1.050633 1.675521
1 4.764197 0.958923 0.799080
6 3.860669 -0.390325 -1.324557
1 4.951430 -0.442807 -1.180136
1 3.508221 -1.323057 -1.779762
1 3.618233 0.441246 -1.995641
6 3.345875 -1.411833 0.861898
1 4.408881 -1.690259 0.925063
1 2.990457 -1.124837 1.858606
1 2.261484 -3.272887 1.111993
8 0.876842 0.124753 1.520634
17 -1.045747 0.263921 2.046681
17 -3.244242 0.519860 2.589081
8 -4.461182 -0.712002 -1.159653
6 -5.354625 0.404094 -1.252350
1 -5.235999 1.059404 -0.375981
1 -5.177870 0.971602 -2.178681
1 -6.364994 -0.020980 -1.265672
41
X=OMe NiLO+_doublet_tzvp
28 0.907836 0.061644 0.023501
8 -1.047480 -3.348696 -0.011790
8 -0.692381 3.646510 -0.090881
7 -0.934295 0.144107 0.090931
7 0.663281 -1.803382 0.163081
7 2.821290 0.264520 0.211109
7 0.805503 1.899746 0.063376
6 -1.492469 1.357892 0.044453
6 -2.867781 1.460108 0.040149
1 -3.365929 2.429633 0.008698
6 -3.631522 0.261016 0.074439
6 -2.982216 -0.999604 0.103913
1 -3.525964 -1.942879 0.116052
6 -1.596014 -1.005928 0.107454
6 -0.658858 -2.197634 0.074070
6 1.714643 -2.724959 -0.230503
1 1.672222 -2.895230 -1.322399
6 3.111240 -2.253483 0.175790
6 2.064969 2.605905 -0.107929
1 2.350615 3.104737 0.833713
6 -0.442992 2.456642 -0.011637
1 1.508088 -3.697767 0.245012
1 3.829575 -2.990710 -0.213822
1 3.212528 -2.279825 1.271035
6 3.546345 -0.895209 -0.375857
1 3.387650 -0.853631 -1.461021
1 4.619169 -0.737692 -0.177753
6 3.062898 0.401896 1.668049
1 4.143394 0.531838 1.840504
1 2.524466 1.272331 2.058709
1 2.714533 -0.493813 2.193803
6 3.096112 1.547594 -0.516852
1 4.129140 1.867273 -0.311585
1 3.000363 1.323851 -1.586931
1 1.994153 3.382195 -0.886015
8 0.970340 -0.205114 -1.721367
8 -4.946572 0.414072 0.069470
6 -5.802976 -0.732402 0.087259
1 -6.827492 -0.342048 0.081675
1 -5.638171 -1.355614 -0.805129
1 -5.637710 -1.328800 0.997706
59
X=OMe II_quartet_tzvp
28 -1.531478 0.201978 -0.182486
8 0.978350 -1.833319 -2.399869
8 -0.828715 3.613082 1.605270
7 0.131834 0.948285 -0.468201
7 -0.940296 -1.146758 -1.291549
7 -3.442409 -0.153733 -0.066039
7 -1.842265 1.704888 0.784834
6 0.397397 2.104879 0.144199
6 1.645582 2.677140 -0.010248
1 1.907974 3.614450 0.481572
6 2.594460 2.008011 -0.829191
6 2.248228 0.798156 -1.479275
1 2.942845 0.257389 -2.118601
6 0.977730 0.289969 -1.250555
6 0.380601 -1.008854 -1.737765
6 -1.616553 -2.413564 -1.432336
1 -1.251297 -3.074935 -0.620582
6 -3.141057 -2.303824 -1.363940
6 -3.143280 1.811637 1.418010
1 -3.727868 2.615749 0.937500
6 -0.797988 2.594179 0.941791
1 -1.308290 -2.888835 -2.377229
1 -3.537415 -3.330240 -1.368317
1 -3.518521 -1.827842 -2.281266
6 -3.710324 -1.615273 -0.122518
1 -3.274777 -2.051463 0.785847
1 -4.803170 -1.758550 -0.089722
6 -4.100395 0.577642 -1.175722
1 -5.187474 0.401242 -1.137381
1 -3.903128 1.651980 -1.085574
1 -3.708011 0.235139 -2.139616
6 -3.807304 0.439722 1.262524
1 -4.902946 0.495284 1.356560
1 -3.417957 -0.245027 2.026001
1 -3.051353 2.074745 2.484429
8 -1.079239 -0.924234 1.368630
6 3.819546 -0.903579 1.302120
6 3.630835 -2.030899 0.280108
6 2.976514 -3.267420 0.906091
6 1.663595 -2.906844 1.609554
6 1.873254 -1.810327 2.658214
6 2.514402 -0.567683 2.032634
1 4.219561 -0.003179 0.805117
1 4.578176 -1.214402 2.044280
1 4.599635 -2.297025 -0.176176
1 2.988029 -1.675329 -0.541754
1 2.800244 -4.034647 0.132890
1 3.669592 -3.715303 1.642507
1 1.216925 -3.803262 2.072638
1 0.934658 -2.540723 0.863500
1 0.908664 -1.542330 3.117930
1 2.524643 -2.196054 3.464744
1 2.695646 0.203180 2.800902
1 1.794724 -0.135285 1.319997
8 3.785025 2.581755 -0.927736
6 4.806844 1.971121 -1.723451
1 5.049020 0.967107 -1.342414
1 4.494608 1.908601 -2.777479
1 5.684691 2.622016 -1.635823
59
X=OMe IV_doublet_tzvp
28 -1.344157 -0.526391 0.350528
8 0.918762 1.364606 2.926016
8 -0.168692 -3.258796 -2.204286
7 0.394448 -1.088251 0.498278
7 -0.909092 0.676133 1.672087
7 -3.229855 -0.206010 0.077127
7 -1.424017 -1.716466 -1.017041
6 0.816295 -2.025196 -0.358254
6 2.135937 -2.429403 -0.317913
1 2.522161 -3.183685 -1.004153
6 2.996563 -1.822184 0.635533
6 2.501129 -0.820911 1.506465
1 3.127884 -0.308747 2.234318
6 1.161084 -0.479176 1.394622
6 0.401657 0.618103 2.111869
6 -1.714498 1.814431 2.075197
1 -1.357562 2.704868 1.524830
6 -3.208877 1.622396 1.820396
6 -2.673683 -1.783275 -1.755670
1 -3.229958 -2.699375 -1.492365
6 -0.292764 -2.438150 -1.312250
1 -1.545699 2.023844 3.143821
1 -3.700724 2.588458 2.010962
1 -3.630297 0.919413 2.554431
6 -3.587244 1.202236 0.400785
1 -3.075461 1.838458 -0.335155
1 -4.674855 1.313556 0.254883
6 -3.970988 -1.172428 0.923215
1 -5.054407 -1.005736 0.808500
1 -3.728052 -2.196862 0.619294
1 -3.691714 -1.049898 1.975087
6 -3.444383 -0.515208 -1.377763
1 -4.523487 -0.605868 -1.578773
1 -3.055108 0.340948 -1.942243
1 -2.498502 -1.813697 -2.843200
8 -0.727733 1.198556 -1.695852
6 2.954549 2.010895 -2.148354
6 3.055062 3.020095 -0.999798
6 1.788703 3.877760 -0.904046
6 0.536016 3.006413 -0.772073
6 0.434747 2.002766 -1.912856
6 1.697488 1.146948 -2.010803
1 3.849270 1.367566 -2.178788
1 2.924005 2.554896 -3.109731
1 3.942866 3.661047 -1.129397
1 3.192699 2.473265 -0.048885
1 1.853961 4.568531 -0.047577
1 1.705593 4.505290 -1.809896
1 -0.376160 3.624159 -0.742558
1 0.578685 2.444598 0.174055
1 -0.740218 0.507356 -2.376072
1 0.314886 2.561925 -2.862337
1 1.606816 0.445840 -2.858715
1 1.772528 0.540133 -1.095338
8 4.255413 -2.241265 0.631112
6 5.200580 -1.662735 1.535350
1 5.304546 -0.581517 1.353108
1 4.901107 -1.838184 2.580408
1 6.154948 -2.164530 1.335729
40
X=OMe NiL+_doublet_tzvp
28 0.940237 0.053721 0.038229
8 -0.995953 -3.346882 -0.117724
8 -0.638129 3.635207 -0.147342
7 -0.890361 0.138249 0.022293
7 0.701409 -1.764939 -0.053548
7 2.864990 0.242799 0.110765
7 0.843783 1.856459 -0.101240
6 -1.453917 1.351056 -0.004518
6 -2.830415 1.455849 0.008910
1 -3.328309 2.425760 -0.013271
6 -3.595383 0.258754 0.045293
6 -2.947071 -1.001181 0.046688
1 -3.491684 -1.944012 0.048974
6 -1.559541 -1.008233 0.032867
6 -0.615918 -2.191150 -0.043029
6 1.737739 -2.737895 -0.346784
1 1.723905 -2.950646 -1.433199
6 3.132355 -2.270933 0.064520
6 2.098250 2.571587 -0.251023
1 2.372400 3.073770 0.692955
6 -0.399939 2.442367 -0.087075
1 1.500001 -3.688165 0.157788
1 3.852750 -3.018060 -0.301962
1 3.222983 -2.273598 1.161357
6 3.560277 -0.920176 -0.505475
1 3.356591 -0.883819 -1.585542
1 4.643938 -0.776145 -0.360142
6 3.243480 0.410554 1.534749
1 4.335322 0.538873 1.611560
1 2.744693 1.291835 1.953549
1 2.936705 -0.467660 2.113284
6 3.120696 1.509919 -0.655988
1 4.159019 1.838340 -0.490984
1 2.993540 1.265463 -1.719166
1 2.030276 3.352056 -1.025836
8 -4.912522 0.413715 0.064360
6 -5.765911 -0.733554 0.091334
1 -5.584503 -1.335082 0.995557
1 -6.791500 -0.345872 0.106083
1 -5.616904 -1.353312 -0.806471
43
X=OMe tsII'-III'_quartet_tzvp
28 1.276046 -0.129231 -0.306561
8 -0.796789 3.041875 -1.391150
8 -0.092706 -3.777662 0.052920
7 -0.482387 -0.397392 -0.827408
7 0.951413 1.659623 -0.741427
7 3.194805 -0.164271 -0.024082
7 1.291655 -1.934991 -0.053186
6 -0.981891 -1.618247 -0.618455
6 -2.345065 -1.817489 -0.720193
1 -2.791641 -2.795107 -0.534279
6 -3.170446 -0.699766 -1.014475
6 -2.589626 0.575035 -1.234659
1 -3.183848 1.462276 -1.445702
6 -1.213506 0.676602 -1.116466
6 -0.388693 1.934371 -1.131941
6 1.822230 2.732383 -0.365730
1 1.493752 3.062367 0.645223
6 3.302956 2.349329 -0.333394
6 2.515606 -2.492512 0.500195
1 3.027995 -3.103255 -0.262767
6 0.092426 -2.596911 -0.174504
1 1.645181 3.599849 -1.024222
1 3.843591 3.210269 0.086251
1 3.670883 2.230073 -1.363044
6 3.669544 1.136778 0.524129
1 3.246352 1.238926 1.532511
1 4.765884 1.075502 0.619032
6 3.832887 -0.478447 -1.326555
1 4.926391 -0.501470 -1.196276
1 3.487340 -1.453516 -1.687668
1 3.568045 0.281372 -2.069792
6 3.368456 -1.299791 0.945470
1 4.436335 -1.555551 1.022827
1 3.021066 -0.938723 1.921881
1 2.304622 -3.149862 1.358574
8 0.895964 0.322292 1.607727
17 -0.945824 0.526675 2.040084
17 -3.198200 0.936798 2.421881
8 -4.471445 -0.928626 -1.039828
6 -5.385730 0.164939 -1.187521
1 -5.252852 0.883371 -0.364302
1 -5.244522 0.665955 -2.157373
1 -6.388929 -0.274508 -1.140586
59
X=OMe II_doublet_tzvp
28 1.674643 0.152036 0.213848
8 -0.641489 -2.397557 2.113767
8 0.616134 3.714042 -1.056685
7 -0.003047 0.741128 0.712743
7 1.227102 -1.409808 1.176851
7 3.536182 -0.117951 -0.222155
7 1.838169 1.831787 -0.526323
6 -0.379347 1.948471 0.279075
6 -1.653642 2.393454 0.564411
1 -2.004646 3.368994 0.226517
6 -2.513217 1.537381 1.305072
6 -2.062433 0.262183 1.726985
1 -2.695301 -0.433372 2.274517
6 -0.770217 -0.105481 1.387984
6 -0.082287 -1.437088 1.612950
6 1.939575 -2.656109 0.956581
1 1.500992 -3.190182 0.093536
6 3.441172 -2.458506 0.747034
6 3.041782 2.059738 -1.308963
1 3.702633 2.772125 -0.786746
6 0.721504 2.624310 -0.522228
1 1.778694 -3.299499 1.836997
1 3.875081 -3.448843 0.541664
1 3.908001 -2.109243 1.680332
6 3.840241 -1.561136 -0.424916
1 3.321374 -1.872282 -1.340524
1 4.925508 -1.637916 -0.601955
6 4.289819 0.462706 0.915286
1 5.368068 0.319412 0.739823
1 4.075075 1.533479 1.002476
1 4.004064 -0.032353 1.850111
6 3.713128 0.691120 -1.473992
1 4.786756 0.776190 -1.701015
1 3.223681 0.129474 -2.279320
1 2.809693 2.485871 -2.297625
8 1.098034 -0.713384 -1.213442
6 -3.508293 -0.051467 -2.497672
6 -4.450619 -0.563063 -1.402603
6 -4.314741 -2.077151 -1.205069
6 -2.862433 -2.483607 -0.928662
6 -1.912635 -1.962869 -2.013000
6 -2.056868 -0.451228 -2.213777
1 -3.590883 1.044997 -2.590674
1 -3.820351 -0.474813 -3.470525
1 -5.495410 -0.300550 -1.640578
1 -4.208629 -0.050904 -0.454986
1 -4.968783 -2.415574 -0.383247
1 -4.666681 -2.591565 -2.118586
1 -2.781972 -3.580918 -0.845382
1 -2.552518 -2.077023 0.048987
1 -0.867457 -2.204116 -1.755473
1 -2.133181 -2.479232 -2.965942
1 -1.393824 -0.108778 -3.025826
1 -1.715649 0.062299 -1.301516
8 -3.731522 2.001337 1.541449
6 -4.663520 1.213745 2.291295
1 -4.871360 0.261286 1.780320
1 -4.281074 1.022128 3.305717
1 -5.581821 1.809887 2.347901
59
X=OMe tsII-III_quartet_tzvp
28 1.432840 0.077874 -0.010853
8 -0.800863 -1.556462 2.787599
8 0.612329 3.426809 -1.931619
7 -0.217585 0.870380 0.339396
7 1.018254 -0.973661 1.482881
7 3.398351 -0.057261 0.007192
7 1.691731 1.593791 -1.046406
6 -0.510004 1.999026 -0.317708
6 -1.704755 2.637228 -0.056429
1 -1.982551 3.556118 -0.573746
6 -2.568912 2.074068 0.921502
6 -2.167975 0.925585 1.648506
1 -2.769133 0.491997 2.445711
6 -0.947132 0.355405 1.323574
6 -0.259760 -0.834574 1.964007
6 1.762750 -2.199764 1.679268
1 1.431559 -2.929769 0.911547
6 3.281386 -2.028288 1.584504
6 2.996610 1.721043 -1.675623
1 3.522161 2.611837 -1.292224
6 0.635876 2.439209 -1.213820
1 1.507605 -2.623286 2.662916
1 3.730010 -3.027246 1.695503
1 3.642076 -1.435238 2.438328
6 3.817957 -1.457863 0.269299
1 3.471051 -2.064256 -0.579502
1 4.920653 -1.483887 0.278518
6 3.901397 0.870808 1.047981
1 5.000213 0.799884 1.094103
1 3.612024 1.898600 0.805302
1 3.477199 0.613559 2.024182
6 3.763338 0.428279 -1.363424
1 4.853930 0.569231 -1.425891
1 3.473840 -0.361796 -2.067778
1 2.904794 1.840221 -2.768075
8 1.236433 -1.234980 -1.275713
6 -3.597138 -1.286282 -2.377251
6 -4.163657 -2.141448 -1.240331
6 -3.235810 -3.311456 -0.900753
6 -1.815579 -2.815838 -0.560792
6 -1.286489 -1.960533 -1.697608
6 -2.180675 -0.782198 -2.036257
1 -4.252900 -0.423530 -2.581581
1 -3.557430 -1.885959 -3.303923
1 -5.164617 -2.517866 -1.511066
1 -4.294117 -1.509625 -0.342600
1 -3.633377 -3.892209 -0.051804
1 -3.182845 -3.999512 -1.763162
1 -1.145972 -3.668858 -0.367109
1 -1.864973 -2.223464 0.366111
1 -0.215112 -1.572329 -1.416166
1 -1.069555 -2.570453 -2.592263
1 -1.763807 -0.198929 -2.872475
1 -2.254997 -0.108493 -1.169077
8 -3.720619 2.701921 1.110075
6 -4.660942 2.194458 2.062124
1 -4.967922 1.170511 1.797544
1 -4.236156 2.207516 3.077835
1 -5.527589 2.864503 2.015943
43
X=OMe III'_quartet_tzvp
28 1.295197 -0.116777 -0.275772
8 -0.736191 3.096064 -1.288855
8 -0.107625 -3.761313 -0.012543
7 -0.464790 -0.355833 -0.799826
7 0.995107 1.675698 -0.680826
7 3.222810 -0.187888 -0.033452
7 1.288226 -1.924120 -0.053025
6 -0.976432 -1.578079 -0.634112
6 -2.336736 -1.766476 -0.782005
1 -2.794353 -2.745748 -0.636581
6 -3.145259 -0.637869 -1.083639
6 -2.550779 0.637914 -1.253388
1 -3.132303 1.533053 -1.466788
6 -1.178251 0.728605 -1.086749
6 -0.337708 1.977115 -1.060628
6 1.885446 2.730313 -0.289446
1 1.579531 3.038718 0.734502
6 3.361743 2.328488 -0.292728
6 2.513184 -2.513003 0.461920
1 2.996413 -3.118858 -0.323844
6 0.085410 -2.575412 -0.203576
1 1.712189 3.614121 -0.925976
1 3.921547 3.173563 0.134219
1 3.709375 2.225643 -1.331296
6 3.728699 1.093204 0.531580
1 3.325463 1.179561 1.549586
1 4.825872 1.014784 0.603505
6 3.830022 -0.485842 -1.353848
1 4.925537 -0.530300 -1.247346
1 3.460897 -1.447631 -1.727257
1 3.563021 0.292617 -2.076783
6 3.396266 -1.343835 0.910122
1 4.460594 -1.620509 0.960563
1 3.074186 -0.994573 1.899087
1 2.309478 -3.183674 1.311973
8 0.956681 0.325479 1.621507
17 -1.136971 0.533750 2.085676
17 -3.311753 0.732061 2.454633
8 -4.445507 -0.861292 -1.169245
6 -5.348190 0.235275 -1.356219
1 -5.256573 0.951204 -0.525006
1 -5.157208 0.741459 -2.314766
1 -6.353718 -0.201343 -1.362155
59
X=OMe tsIII-IV_doublet_tzvp
28 -1.253915 -0.484414 0.265413
8 0.932348 1.279501 2.990854
8 -0.041690 -3.246660 -2.277437
7 0.493610 -1.026886 0.402763
7 -0.878270 0.601107 1.707666
7 -3.176540 -0.342256 0.120334
7 -1.326268 -1.715630 -1.108196
6 0.921332 -1.957138 -0.458095
6 2.240808 -2.361411 -0.400877
1 2.635546 -3.111976 -1.086378
6 3.084904 -1.771290 0.577134
6 2.570936 -0.801595 1.474457
1 3.179528 -0.325257 2.241040
6 1.233743 -0.456957 1.346335
6 0.437188 0.571390 2.129560
6 -1.734835 1.682612 2.160649
1 -1.435948 2.609844 1.638438
6 -3.225493 1.425429 1.925360
6 -2.617263 -1.869058 -1.758760
1 -3.094393 -2.822611 -1.473607
6 -0.189023 -2.408517 -1.400612
1 -1.561146 1.861542 3.233877
1 -3.756142 2.363409 2.149716
1 -3.600179 0.688315 2.650969
6 -3.627920 1.022384 0.505195
1 -3.201503 1.720196 -0.229180
1 -4.726346 1.054039 0.409503
6 -3.765458 -1.386384 0.994609
1 -4.864583 -1.313023 0.962667
1 -3.457934 -2.378981 0.647640
1 -3.419810 -1.262113 2.026032
6 -3.454886 -0.659587 -1.322354
1 -4.534598 -0.830411 -1.457711
1 -3.168721 0.227466 -1.901601
1 -2.518621 -1.875900 -2.856772
8 -0.821023 1.077699 -1.515878
6 2.701922 2.315463 -2.234958
6 2.782930 3.329499 -1.089255
6 1.436972 4.028864 -0.871711
6 0.313386 3.013400 -0.638234
6 0.238461 2.014252 -1.782273
6 1.574598 1.305729 -1.996313
1 3.660430 1.784045 -2.351751
1 2.519730 2.851277 -3.183930
1 3.571917 4.072802 -1.290772
1 3.070411 2.803213 -0.160629
1 1.494707 4.720844 -0.015919
1 1.197696 4.642462 -1.758877
1 -0.658852 3.518049 -0.522210
1 0.510722 2.463720 0.294863
1 -0.832792 0.434668 -2.243556
1 -0.022554 2.561838 -2.707841
1 1.491673 0.602264 -2.842618
1 1.804318 0.710211 -1.098990
8 4.345451 -2.187330 0.582015
6 5.270983 -1.645109 1.527477
1 5.377384 -0.557265 1.392302
1 4.951382 -1.863603 2.558428
1 6.230177 -2.137365 1.326880
43
X=OMe II'_quartet_tzvp
28 -0.639541 -0.539244 -0.394001
8 1.830172 -3.244566 1.066491
8 0.346328 3.011619 -1.729911
7 1.152976 -0.099570 -0.308042
7 -0.090989 -2.188033 0.304124
7 -2.480798 -0.871937 -0.876353
7 -0.824716 1.106966 -1.152049
6 1.506042 1.100926 -0.777120
6 2.840759 1.456078 -0.783164
1 3.168100 2.425994 -1.159557
6 3.791682 0.519495 -0.295312
6 3.365287 -0.749654 0.172639
1 4.058948 -1.503152 0.542329
6 2.004671 -1.018113 0.139183
6 1.299339 -2.280512 0.563965
6 -1.001770 -3.130045 0.879232
1 -1.127738 -2.828638 1.943023
6 -2.367800 -3.170431 0.189208
6 -2.181566 1.521861 -1.466159
1 -2.324726 1.560384 -2.559564
6 0.300104 1.882931 -1.276607
1 -0.535996 -4.129427 0.909556
1 -3.007146 -3.834441 0.789317
1 -2.264744 -3.652078 -0.794339
6 -3.107271 -1.836093 0.069515
1 -3.159647 -1.338404 1.046867
1 -4.137128 -2.020137 -0.277645
6 -2.484562 -1.381239 -2.270326
1 -3.522174 -1.586364 -2.578520
1 -2.046492 -0.634896 -2.942443
1 -1.893620 -2.301342 -2.339271
6 -3.100348 0.496081 -0.797089
1 -4.102735 0.471027 -1.251312
1 -3.201499 0.738277 0.268054
1 -2.389796 2.523956 -1.059950
8 -1.094234 -0.146276 1.558735
17 -0.670406 1.342644 2.111490
17 -2.258512 3.435923 1.562634
8 5.055573 0.908426 -0.322566
6 6.086808 0.028820 0.139709
1 5.945264 -0.211275 1.204794
1 6.105283 -0.896589 -0.456334
1 7.028321 0.574049 0.005104
42
X=OMe NiLOCl+_singlet_tzvp
28 -0.893863 0.004542 -0.200293
8 1.055676 -3.397991 -0.083408
8 0.713350 3.596500 -0.355472
7 0.950519 0.088758 -0.230082
7 -0.647649 -1.843885 -0.321841
7 -2.784229 0.190385 -0.534912
7 -0.783445 1.838570 -0.414445
6 1.508936 1.303416 -0.293935
6 2.884057 1.403868 -0.326717
1 3.381884 2.372774 -0.376571
6 3.648358 0.205042 -0.303071
6 3.000106 -1.055733 -0.276167
1 3.543478 -1.999250 -0.278968
6 1.614332 -1.060725 -0.246181
6 0.672183 -2.248449 -0.202824
6 -1.692252 -2.720072 0.163716
1 -1.658148 -2.731971 1.271877
6 -3.092566 -2.313276 -0.298271
6 -2.043918 2.557931 -0.386613
1 -2.262904 2.979718 -1.382761
6 0.457831 2.403143 -0.345953
1 -1.471540 -3.749100 -0.164171
1 -3.805772 -3.014269 0.161302
1 -3.186147 -2.451635 -1.385935
6 -3.544644 -0.911778 0.112663
1 -3.440462 -0.776897 1.198094
1 -4.607084 -0.767106 -0.144411
6 -2.924084 0.178884 -2.010687
1 -3.991424 0.272549 -2.268081
1 -2.370969 1.016939 -2.448649
1 -2.531148 -0.756415 -2.422399
6 -3.112717 1.539987 0.036072
1 -4.120892 1.833823 -0.293606
1 -3.114871 1.424523 1.125772
1 -2.021587 3.397333 0.326798
8 -1.223385 -0.130672 1.622279
17 -0.109282 0.572603 2.657910
8 4.963886 0.358189 -0.317686
6 5.819224 -0.788925 -0.295527
1 5.654407 -1.380702 0.618058
1 5.653237 -1.416798 -1.184465
1 6.844214 -0.399814 -0.303934
59
X=OMe III_doublet_tzvp
28 -1.165561 -0.458357 0.194722
8 0.998722 1.323212 2.964987
8 0.107830 -3.274430 -2.279787
7 0.608915 -0.937045 0.315553
7 -0.813403 0.579728 1.725080
7 -3.103776 -0.526170 0.192043
7 -1.214865 -1.739714 -1.165250
6 1.050287 -1.873049 -0.534080
6 2.372026 -2.264267 -0.460239
1 2.777813 -3.022493 -1.130645
6 3.199477 -1.660428 0.524517
6 2.663596 -0.703245 1.422335
1 3.254358 -0.231600 2.205604
6 1.324366 -0.372215 1.282744
6 0.498342 0.612154 2.101624
6 -1.740805 1.587359 2.206909
1 -1.554082 2.542341 1.683537
6 -3.215253 1.201316 2.037000
6 -2.530403 -2.002432 -1.730267
1 -2.900449 -2.995654 -1.422853
6 -0.059305 -2.392531 -1.447785
1 -1.546760 1.776639 3.275171
1 -3.814730 2.086235 2.301030
1 -3.487721 0.425903 2.768223
6 -3.663593 0.780085 0.633372
1 -3.359987 1.528356 -0.112258
1 -4.763533 0.700155 0.608600
6 -3.493456 -1.631432 1.103508
1 -4.591816 -1.670192 1.182058
1 -3.124885 -2.585358 0.710717
1 -3.060721 -1.477987 2.097756
6 -3.452448 -0.879202 -1.226098
1 -4.515086 -1.163069 -1.282364
1 -3.313430 0.030422 -1.824515
1 -2.514189 -1.993087 -2.832852
8 -1.018533 1.007215 -1.334217
6 2.332283 2.507066 -2.366775
6 2.455232 3.528294 -1.231484
6 1.090009 4.122718 -0.871293
6 0.077060 3.025540 -0.521370
6 -0.029301 2.025967 -1.658289
6 1.320156 1.411240 -2.013058
1 3.310291 2.049648 -2.586637
1 2.008271 3.022319 -3.288649
1 3.157866 4.329801 -1.512821
1 2.879245 3.029881 -0.340737
1 1.182277 4.820079 -0.023309
1 0.711425 4.711201 -1.726105
1 -0.913471 3.458080 -0.313496
1 0.410833 2.504199 0.387413
1 -1.085539 0.426906 -2.113359
1 -0.428673 2.545893 -2.547066
1 1.200917 0.701512 -2.849002
1 1.692395 0.842782 -1.147885
8 4.464786 -2.062344 0.542776
6 5.371305 -1.518073 1.504792
1 5.467477 -0.427956 1.380920
1 5.040872 -1.749208 2.529654
1 6.338743 -1.997733 1.313230
43
X=OMe III'_doublet_tzvp
28 1.336323 -0.102498 -0.342866
8 -0.669234 3.229801 -0.989446
8 -0.194447 -3.709698 -0.233582
7 -0.427329 -0.261390 -0.883246
7 1.073472 1.756123 -0.623695
7 3.225622 -0.230687 0.045834
7 1.272488 -1.933165 -0.209921
6 -0.972604 -1.479053 -0.788108
6 -2.333777 -1.622084 -0.952312
1 -2.815689 -2.596546 -0.867790
6 -3.110745 -0.455037 -1.183934
6 -2.485146 0.815837 -1.245229
1 -3.042876 1.740672 -1.383209
6 -1.112360 0.862535 -1.067643
6 -0.250689 2.093151 -0.900084
6 1.968279 2.748420 -0.064261
1 1.632565 3.014987 0.954721
6 3.428876 2.297421 -0.049767
6 2.451733 -2.566430 0.359027
1 2.996297 -3.121691 -0.423135
6 0.049999 -2.526201 -0.383121
1 1.870061 3.666020 -0.668839
1 4.007331 3.091484 0.445767
1 3.811861 2.238751 -1.079433
6 3.723999 1.005239 0.712240
1 3.271178 1.035894 1.711472
1 4.812815 0.884918 0.833749
6 3.890147 -0.471528 -1.257842
1 4.976162 -0.558551 -1.094766
1 3.514069 -1.397023 -1.708171
1 3.688320 0.360738 -1.941141
6 3.305054 -1.434787 0.939540
1 4.359292 -1.725044 1.064149
1 2.902652 -1.126804 1.912827
1 2.183777 -3.282162 1.151598
8 0.910781 0.334980 1.351204
17 -1.316620 0.306730 2.062415
17 -3.368770 0.329648 2.633244
8 -4.415099 -0.640797 -1.296096
6 -5.290235 0.486751 -1.413243
1 -5.195426 1.137978 -0.530689
1 -5.073724 1.056832 -2.329570
1 -6.305056 0.075210 -1.464519
40
X=OMe NiL_singlet_tzvp
28 0.947560 0.054437 0.032825
8 -1.054558 -3.361524 -0.166871
8 -0.682140 3.657522 -0.177102
7 -0.867176 0.136660 0.020911
7 0.676368 -1.814183 -0.018860
7 2.867422 0.242385 0.103316
7 0.836498 1.899070 -0.071218
6 -1.432437 1.353038 -0.000846
6 -2.811925 1.458467 0.016271
1 -3.306117 2.430316 -0.004344
6 -3.578167 0.265807 0.052510
6 -2.935575 -0.993275 0.055683
1 -3.481276 -1.935251 0.060046
6 -1.544546 -1.008937 0.040061
6 -0.614640 -2.213184 -0.044171
6 1.716781 -2.776600 -0.317464
1 1.710602 -3.011736 -1.402094
6 3.112154 -2.278921 0.071284
6 2.098855 2.587160 -0.233859
1 2.419577 3.081197 0.702295
6 -0.385420 2.463939 -0.086593
1 1.519714 -3.733803 0.197234
1 3.843814 -3.024894 -0.278375
1 3.206797 -2.257703 1.168402
6 3.539136 -0.929046 -0.516671
1 3.312473 -0.901656 -1.593163
1 4.631307 -0.805015 -0.403401
6 3.278131 0.414591 1.512054
1 4.371138 0.559386 1.576060
1 2.775368 1.287455 1.944199
1 2.996333 -0.465108 2.101450
6 3.107471 1.508864 -0.662406
1 4.152215 1.839779 -0.529302
1 2.953252 1.269191 -1.723828
1 2.051507 3.376575 -1.004315
8 -4.905012 0.424565 0.071901
6 -5.749308 -0.722853 0.096954
1 -5.570081 -1.329199 0.999495
1 -6.778989 -0.344096 0.110883
1 -5.600495 -1.345997 -0.799658
42
X=OMe NiLOCl+_oss_tzvp
28 -0.914012 0.038021 -0.275354
8 1.062771 -3.389195 -0.142881
8 0.713644 3.620119 -0.286693
7 0.929877 0.106898 -0.337243
7 -0.659613 -1.845845 -0.288881
7 -2.823621 0.240400 -0.479704
7 -0.797918 1.875648 -0.340831
6 1.490538 1.321033 -0.359273
6 2.866989 1.424483 -0.361113
1 3.361468 2.396399 -0.372285
6 3.634922 0.230092 -0.333242
6 2.988938 -1.032076 -0.300246
1 3.536391 -1.972681 -0.269384
6 1.602317 -1.040701 -0.304086
6 0.685045 -2.239208 -0.231464
6 -1.711967 -2.761097 0.058036
1 -1.691879 -2.905027 1.156574
6 -3.098022 -2.284221 -0.384183
6 -2.058748 2.585955 -0.190336
1 -2.347028 3.078098 -1.134906
6 0.443093 2.429143 -0.327740
1 -1.481513 -3.749056 -0.377272
1 -3.825297 -3.014303 0.001437
1 -3.172656 -2.331057 -1.480913
6 -3.541379 -0.912201 0.132641
1 -3.384653 -0.847742 1.217741
1 -4.617127 -0.775421 -0.065861
6 -3.112807 0.364203 -1.928449
1 -4.195256 0.510731 -2.072873
1 -2.570172 1.219292 -2.346518
1 -2.792846 -0.541989 -2.454812
6 -3.089420 1.534431 0.237394
1 -4.124435 1.856158 0.042434
1 -2.980852 1.322160 1.308462
1 -1.990999 3.371165 0.580082
8 -1.040504 -0.413085 1.662982
17 0.015984 0.411242 2.664404
8 4.950379 0.385828 -0.331708
6 5.808066 -0.759077 -0.297407
1 5.639548 -1.345964 0.618658
1 5.648944 -1.392439 -1.183771
1 6.832192 -0.367594 -0.301938
42
X=OMe NiLOCl+_triplet_tzvp
28 -0.895513 0.132356 -0.207571
8 1.031155 -3.265422 -0.546399
8 0.696610 3.693217 0.148087
7 0.945806 0.210046 -0.220531
7 -0.660308 -1.678978 -0.443944
7 -2.793517 0.357224 -0.534658
7 -0.792843 1.940288 -0.083885
6 1.508133 1.417287 -0.114114
6 2.884824 1.524751 -0.145386
1 3.382561 2.491475 -0.062146
6 3.649791 0.336773 -0.297747
6 3.000779 -0.917788 -0.421753
1 3.546374 -1.851573 -0.547754
6 1.613790 -0.926440 -0.382118
6 0.675659 -2.106943 -0.475565
6 -1.713669 -2.641470 -0.246588
1 -1.743222 -2.871460 0.838039
6 -3.087684 -2.149183 -0.704700
6 -2.050107 2.654590 0.035300
1 -2.234899 3.248544 -0.876682
6 0.457848 2.508064 0.005131
1 -1.450850 -3.583206 -0.754499
1 -3.818093 -2.919499 -0.415239
1 -3.114067 -2.100526 -1.803501
6 -3.566633 -0.833812 -0.089695
1 -3.487690 -0.878394 1.004292
1 -4.623486 -0.665226 -0.355106
6 -2.954859 0.604558 -1.988039
1 -4.023623 0.742014 -2.218454
1 -2.401409 1.504095 -2.280197
1 -2.562986 -0.242725 -2.561366
6 -3.127880 1.587668 0.258130
1 -4.131267 1.945692 -0.020079
1 -3.137916 1.289196 1.313210
1 -2.033002 3.361052 0.881173
8 -1.270570 -0.204695 1.796347
17 -0.009467 -0.849166 2.695039
8 4.964556 0.493789 -0.321851
6 5.818670 -0.644324 -0.473210
1 5.684890 -1.346187 0.364629
1 5.620782 -1.156835 -1.427377
1 6.843265 -0.254132 -0.468861
59
X=OMe IIIa_quartet_tzvp
28 -1.605916 0.126780 -0.138158
8 0.725122 -2.251545 -2.207295
8 -0.720435 3.720198 1.146352
7 0.065127 0.768668 -0.584862
7 -1.112272 -1.361428 -1.102577
7 -3.524172 -0.130691 0.092582
7 -1.834980 1.767237 0.608335
6 0.385215 1.994101 -0.159218
6 1.636113 2.503894 -0.451766
1 1.941780 3.494312 -0.112745
6 2.532236 1.695829 -1.201528
6 2.126540 0.417910 -1.659995
1 2.775554 -0.224870 -2.251317
6 0.853467 -0.011754 -1.314285
6 0.189795 -1.333374 -1.618524
6 -1.834818 -2.607562 -1.046413
1 -1.462508 -3.161456 -0.161107
6 -3.350977 -2.431257 -0.940574
6 -3.092900 1.994495 1.294099
1 -3.688050 2.751785 0.754328
6 -0.760057 2.625867 0.613160
1 -1.578497 -3.219427 -1.925795
1 -3.782192 -3.434742 -0.805949
1 -3.745293 -2.056352 -1.897157
6 -3.847445 -1.575423 0.226152
1 -3.385827 -1.914110 1.161639
1 -4.942857 -1.669482 0.313459
6 -4.211801 0.486785 -1.065268
1 -5.301696 0.368382 -0.951580
1 -3.967238 1.553423 -1.123263
1 -3.888352 0.008428 -1.996384
6 -3.797884 0.634419 1.352590
1 -4.884889 0.734930 1.498696
1 -3.376070 0.040093 2.171059
1 -2.929274 2.382773 2.312761
8 -1.203138 -0.885788 1.553768
6 3.471044 -0.370297 2.590723
6 4.448471 -0.824074 1.502331
6 4.216943 -2.288133 1.115413
6 2.759111 -2.519183 0.652223
6 1.785286 -1.970425 1.645445
6 2.007098 -0.576048 2.140714
1 3.635740 0.690807 2.843322
1 3.654429 -0.953195 3.510822
1 5.488293 -0.681390 1.841501
1 4.318250 -0.185930 0.608770
1 4.913042 -2.593926 0.316145
1 4.426962 -2.931565 1.988347
1 2.576127 -3.588182 0.461474
1 2.640628 -2.002782 -0.318319
1 -0.408655 -1.426488 1.386946
1 1.158934 -2.658889 2.223002
1 1.303140 -0.322547 2.946950
1 1.816227 0.142209 1.323706
8 3.733018 2.210488 -1.425060
6 4.706503 1.455993 -2.155144
1 4.928486 0.507506 -1.642059
1 4.357311 1.257884 -3.180372
1 5.608039 2.079081 -2.185733
59
X=OMe III*_quartet_tzvp
28 -0.534702 0.565488 -0.011478
8 2.326188 1.746000 -2.623179
8 0.581104 -1.425563 3.341408
7 1.320856 -0.068236 0.202789
7 0.309748 1.526749 -1.489530
7 -1.023429 2.271413 1.048666
7 -0.630383 -0.223330 1.777267
6 1.594517 -0.888956 1.216811
6 2.830283 -1.507539 1.292897
1 3.091355 -2.172209 2.116849
6 3.769744 -1.242929 0.263039
6 3.441620 -0.349871 -0.784355
1 4.139415 -0.099307 -1.581198
6 2.173783 0.221797 -0.770374
6 1.621083 1.249628 -1.748661
6 -0.318148 2.693875 -2.068472
1 -1.240591 2.385811 -2.596474
6 -0.682050 3.744415 -1.001884
6 -1.491060 0.471004 2.711289
1 -0.942947 0.709697 3.636997
6 0.471514 -0.914417 2.237395
1 0.345775 3.153944 -2.816974
1 -1.203643 4.569448 -1.512664
1 0.243148 4.174426 -0.588768
6 -1.605118 3.283556 0.130495
1 -2.529678 2.855758 -0.283471
1 -1.898277 4.162908 0.731755
6 0.172301 2.783294 1.739334
1 -0.071166 3.709990 2.286920
1 0.545302 2.038681 2.451649
1 0.968913 2.989437 1.015541
6 -2.026704 1.735997 2.006282
1 -2.300363 2.505271 2.748122
1 -2.922678 1.489061 1.422983
1 -2.353234 -0.155390 3.003538
8 -2.432109 0.361559 -0.847420
6 -3.851520 -3.068033 -0.107074
6 -2.774576 -3.904911 -0.805526
6 -2.301248 -3.234476 -2.099131
6 -1.816691 -1.804671 -1.833558
6 -2.904021 -0.988695 -1.141785
6 -3.369409 -1.635749 0.153015
1 -4.147821 -3.535747 0.845541
1 -4.756545 -3.038731 -0.740087
1 -3.157457 -4.916422 -1.018664
1 -1.912361 -4.027188 -0.125101
1 -1.493672 -3.818938 -2.568278
1 -3.134606 -3.206519 -2.823867
1 -1.512614 -1.305786 -2.768282
1 -0.928897 -1.843419 -1.175743
1 -2.498080 0.888252 -1.663110
1 -3.764991 -0.873282 -1.820486
1 -4.167572 -1.024971 0.603775
1 -2.524187 -1.652254 0.859923
8 4.941186 -1.865191 0.367943
6 5.946665 -1.651293 -0.623677
1 6.252402 -0.593531 -0.653919
1 6.800945 -2.272043 -0.327166
1 5.591480 -1.963385 -1.618683
42
X=CF3 II'_doublet_tzvp
28 1.442832 0.017947 -0.381625
8 -0.298500 3.565305 -0.073980
8 -0.416387 -3.414956 -0.810966
7 -0.413788 0.083583 -0.460318
7 1.318372 1.903180 -0.223283
7 3.329127 -0.274859 -0.646838
7 1.210286 -1.785332 -0.638978
6 -1.037253 -1.078736 -0.624507
6 -2.428371 -1.084447 -0.692489
1 -2.966926 -2.025458 -0.813061
6 -3.092682 0.146659 -0.593300
6 -2.391456 1.349019 -0.429914
1 -2.899930 2.309314 -0.347072
6 -1.002744 1.272832 -0.370325
6 -0.018972 2.398278 -0.203371
6 2.406715 2.696311 0.234807
1 2.363896 2.650330 1.348913
6 3.772870 2.199303 -0.249260
6 2.423962 -2.588434 -0.608387
1 2.647678 -2.989879 -1.611034
6 -0.064748 -2.251455 -0.703166
1 2.234058 3.757555 -0.015387
1 4.529507 2.829067 0.240982
1 3.865431 2.391699 -1.328447
6 4.125305 0.748683 0.087991
1 3.977590 0.561478 1.159792
1 5.187281 0.569989 -0.147353
6 3.575819 -0.228270 -2.109277
1 4.644475 -0.414699 -2.300805
1 2.975617 -0.993668 -2.614218
1 3.298049 0.754059 -2.507489
6 3.536845 -1.662815 -0.104902
1 4.538746 -2.017540 -0.391400
1 3.491333 -1.580445 0.987433
1 2.320547 -3.447078 0.074535
8 1.626621 0.076259 1.610470
17 0.709705 -0.992885 2.468596
17 -1.871704 -0.252231 2.736654
6 -4.606138 0.166292 -0.680022
9 -5.142932 -0.847641 0.012766
9 -5.117950 1.306775 -0.201193
9 -5.011275 0.042150 -1.953872
40
X=CF3 NiLCl_doublet_tzvp
28 1.278377 0.075226 0.086385
8 -0.432488 -3.470813 0.027994
8 -0.600809 3.546511 -0.035398
7 -0.565676 0.026191 0.117514
7 1.155200 -1.798165 0.295980
7 3.147443 0.418585 0.482441
7 1.035334 1.917551 0.163067
6 -1.196217 1.199011 0.074877
6 -2.587621 1.199299 0.054734
1 -3.138097 2.139474 0.012523
6 -3.238345 -0.045440 0.088159
6 -2.523560 -1.251477 0.141103
1 -3.022916 -2.220090 0.159993
6 -1.132384 -1.173414 0.161751
6 -0.103182 -2.295239 0.161685
6 2.293069 -2.640090 -0.019149
1 2.346400 -2.778266 -1.116089
6 3.622652 -2.069108 0.483636
6 2.250105 2.709753 0.095730
1 2.418298 3.250199 1.044144
6 -0.228434 2.380434 0.054176
1 2.144740 -3.640143 0.420466
1 4.420691 -2.753480 0.155020
1 3.643556 -2.087321 1.584371
6 4.007587 -0.678289 -0.033463
1 3.930345 -0.650048 -1.128430
1 5.050597 -0.454056 0.249147
6 3.264642 0.565833 1.950808
1 4.312167 0.779589 2.220587
1 2.626730 1.387667 2.295685
1 2.941740 -0.353633 2.451471
6 3.397837 1.729743 -0.202654
1 4.376470 2.129409 0.108794
1 3.420128 1.513847 -1.277018
1 2.201336 3.469977 -0.702014
17 1.441964 -0.074255 -2.261062
6 -4.751211 -0.080757 0.111471
9 -5.282818 0.933099 -0.588308
9 -5.233058 -1.223241 -0.399171
9 -5.214065 0.019767 1.370777
58
X=CF3 tsII-III_doublet_tzvp
28 -1.625403 -0.612236 0.181395
8 0.485917 1.710624 2.548985
8 -0.204119 -3.452349 -2.130565
7 0.191140 -0.958737 0.311790
7 -1.303472 0.691723 1.487609
7 -3.546653 -0.636449 0.060627
7 -1.637237 -2.096100 -0.929164
6 0.669691 -1.928075 -0.463089
6 2.034088 -2.193532 -0.417756
1 2.465357 -2.973676 -1.046420
6 2.817055 -1.424391 0.460225
6 2.256212 -0.421197 1.263003
1 2.858022 0.186189 1.938779
6 0.884407 -0.206202 1.153120
6 0.021201 0.847569 1.821934
6 -2.238183 1.777449 1.724865
1 -2.037718 2.596887 1.012888
6 -3.702253 1.350018 1.619784
6 -2.895949 -2.357115 -1.608029
1 -3.345930 -3.289107 -1.226975
6 -0.420520 -2.591718 -1.293636
1 -2.048889 2.184066 2.731327
1 -4.315635 2.255916 1.739266
1 -3.966527 0.690378 2.459707
6 -4.114980 0.720040 0.289454
1 -3.792116 1.347011 -0.551548
1 -5.211775 0.619464 0.245863
6 -3.991439 -1.613045 1.085637
1 -5.092835 -1.635017 1.102053
1 -3.610831 -2.611296 0.844199
1 -3.617972 -1.321586 2.073397
6 -3.799736 -1.148764 -1.327794
1 -4.867994 -1.392055 -1.432992
1 -3.554793 -0.327236 -2.012638
1 -2.756177 -2.476641 -2.693870
8 -1.450498 0.544575 -1.170947
6 2.494872 3.173031 -1.958580
6 2.497960 4.334015 -0.959391
6 1.096430 4.925056 -0.780084
6 0.079199 3.844296 -0.364610
6 0.099720 2.700985 -1.367056
6 1.482279 2.092100 -1.544374
1 3.500939 2.728649 -2.041802
1 2.230266 3.553686 -2.961582
1 3.201138 5.117883 -1.288304
1 2.864750 3.969148 0.017560
1 1.107476 5.729981 -0.026151
1 0.769120 5.382685 -1.730949
1 -0.930267 4.279743 -0.288495
1 0.347436 3.466343 0.635731
1 -0.627308 1.866076 -1.042983
1 -0.314398 3.021450 -2.339706
1 1.455447 1.277085 -2.285223
1 1.811214 1.652006 -0.589012
6 4.301508 -1.717750 0.555257
9 4.824932 -1.977041 -0.651618
9 4.981111 -0.692024 1.083969
9 4.525629 -2.792923 1.328731
58
X=CF3 II_doublet__tzvp
28 -1.925355 -0.269870 0.174759
8 0.233488 2.035571 2.520918
8 -0.612628 -3.391460 -1.821697
7 -0.158872 -0.770508 0.472893
7 -1.563837 1.113608 1.392854
7 -3.820294 -0.099382 -0.135787
7 -1.978813 -1.787739 -0.881522
6 0.282107 -1.828187 -0.200706
6 1.610657 -2.207858 -0.038572
1 2.009411 -3.066767 -0.579158
6 2.401409 -1.441432 0.832067
6 1.883194 -0.333783 1.519298
1 2.493947 0.269964 2.190589
6 0.546775 -0.011717 1.298621
6 -0.252070 1.166468 1.819829
6 -2.382311 2.312081 1.437813
1 -2.027017 3.029847 0.675259
6 -3.871753 2.029294 1.241866
6 -3.205832 -1.985185 -1.634594
1 -3.764774 -2.841364 -1.221258
6 -0.796242 -2.442687 -1.080300
1 -2.229355 2.793620 2.417178
1 -4.389855 3.000064 1.231243
1 -4.268347 1.480998 2.109290
6 -4.247408 1.325629 -0.061654
1 -3.795131 1.837689 -0.920481
1 -5.341696 1.335352 -0.191823
6 -4.459170 -0.939830 0.906734
1 -5.552928 -0.841771 0.819754
1 -4.176179 -1.989545 0.771550
1 -4.141265 -0.611782 1.903020
6 -4.005128 -0.682980 -1.507559
1 -5.079968 -0.832642 -1.690152
1 -3.624718 0.062335 -2.216810
1 -3.002971 -2.199276 -2.695426
8 -1.511027 0.807458 -1.162851
6 3.077631 1.624895 -2.680619
6 4.094152 2.135144 -1.652239
6 3.563943 3.360884 -0.899593
6 2.209165 3.070766 -0.242901
6 1.192327 2.554891 -1.265466
6 1.721575 1.336289 -2.026890
1 3.461113 0.718727 -3.180040
1 2.946499 2.388225 -3.469959
1 5.051991 2.372834 -2.145570
1 4.305053 1.328894 -0.926888
1 4.294020 3.689829 -0.140519
1 3.449784 4.199985 -1.610820
1 1.822069 3.972120 0.261363
1 2.346710 2.311091 0.545634
1 0.238046 2.300844 -0.773789
1 0.963814 3.361369 -1.986994
1 0.986115 1.008560 -2.779896
1 1.841244 0.495509 -1.323510
6 3.873345 -1.770909 0.976177
9 4.113792 -3.072286 0.774918
9 4.600298 -1.084728 0.073995
9 4.335932 -1.448916 2.190760
42
X=CF3 tsII'-III'_doublet_tzvp
28 1.555851 -0.316061 -0.303269
8 -0.302415 2.710777 -2.047563
8 -0.173264 -3.513711 1.178351
7 -0.286507 -0.455019 -0.549475
7 1.369317 1.345394 -1.192977
7 3.465476 -0.522211 -0.154910
7 1.395204 -1.977640 0.469435
6 -0.868790 -1.525548 -0.020333
6 -2.258529 -1.615624 -0.061061
1 -2.767686 -2.475854 0.376108
6 -2.963907 -0.558204 -0.655960
6 -2.303526 0.557543 -1.190823
1 -2.844694 1.393362 -1.634047
6 -0.913866 0.570973 -1.114343
6 0.025327 1.675351 -1.519858
6 2.372700 2.362775 -1.132819
1 2.176848 2.959212 -0.214543
6 3.799345 1.809410 -1.117903
6 2.616887 -2.527930 1.038681
1 2.976613 -3.369774 0.423424
6 0.135432 -2.474017 0.622624
1 2.218991 3.069464 -1.967760
1 4.471275 2.667718 -0.971593
1 4.041820 1.396725 -2.108327
6 4.123195 0.807736 -0.008640
1 3.823285 1.208688 0.968674
1 5.210361 0.628330 0.014970
6 3.905942 -1.236282 -1.377146
1 4.997054 -1.381577 -1.335328
1 3.410926 -2.211951 -1.440333
1 3.645905 -0.653856 -2.267808
6 3.629200 -1.379616 1.071197
1 4.668894 -1.736378 1.124940
1 3.428096 -0.731728 1.932920
1 2.451018 -2.908204 2.058770
8 1.426739 0.616493 1.359592
17 -0.302071 1.401715 1.963142
17 -2.150976 2.544092 2.564052
6 -4.477111 -0.641224 -0.724140
9 -4.986874 -1.110201 0.422696
9 -5.032014 0.552423 -0.963595
9 -4.860826 -1.473041 -1.705241
40
X=CF3 NiLO+_doublet_tzvp
28 1.344465 0.082322 0.024673
8 -0.361936 -3.460845 -0.035137
8 -0.514973 3.537796 -0.127116
7 -0.513140 0.031030 0.049858
7 1.232434 -1.796004 0.153377
7 3.230799 0.418598 0.229460
7 1.108483 1.908271 0.059154
6 -1.143846 1.200542 0.006742
6 -2.534726 1.201787 -0.004535
1 -3.085813 2.142014 -0.042229
6 -3.184187 -0.043019 0.030663
6 -2.467998 -1.248616 0.066899
1 -2.965971 -2.218172 0.080921
6 -1.077760 -1.167269 0.075693
6 -0.055366 -2.286221 0.052571
6 2.350424 -2.643173 -0.222941
1 2.332109 -2.820594 -1.314258
6 3.703594 -2.070869 0.197570
6 2.317026 2.702745 -0.093420
1 2.552759 3.214574 0.854804
6 -0.174342 2.372245 -0.039175
1 2.206680 -3.625572 0.255793
1 4.478628 -2.753922 -0.181553
1 3.793666 -2.085347 1.293761
6 4.041148 -0.685832 -0.354032
1 3.888457 -0.654330 -1.440334
1 5.097526 -0.448126 -0.147835
6 3.442775 0.564721 1.690562
1 4.515841 0.729451 1.878103
1 2.871659 1.418809 2.070126
1 3.116102 -0.341004 2.213175
6 3.424381 1.720961 -0.492254
1 4.429963 2.109669 -0.271540
1 3.357678 1.493617 -1.563713
1 2.200852 3.475321 -0.869450
8 1.441750 -0.158742 -1.724216
6 -4.699660 -0.080446 0.064500
9 -5.232219 0.942844 -0.617068
9 -5.178921 -1.216011 -0.459344
9 -5.145825 0.001426 1.328537
58
X=CF3 II_quartet_tzvp
28 1.736736 -0.412253 -0.168843
8 -0.365941 1.964881 -2.470972
8 0.399686 -3.485727 1.851737
7 -0.069176 -0.793253 -0.347844
7 1.401310 0.967959 -1.345046
7 3.678458 -0.467394 -0.125760
7 1.763981 -1.884553 0.891489
6 -0.533417 -1.830745 0.340914
6 -1.886887 -2.144300 0.244224
1 -2.302055 -2.986801 0.798426
6 -2.679345 -1.343528 -0.593340
6 -2.137855 -0.267356 -1.311495
1 -2.747826 0.352292 -1.968670
6 -0.777263 -0.011622 -1.151637
6 0.067206 1.087287 -1.752878
6 2.326612 2.045132 -1.597880
1 2.147389 2.820803 -0.825611
6 3.792419 1.609626 -1.565373
6 3.037837 -2.229096 1.495000
1 3.420243 -3.163536 1.048937
6 0.564760 -2.519602 1.132553
1 2.085609 2.513896 -2.565153
1 4.400928 2.521822 -1.654873
1 4.016906 1.004037 -2.456013
6 4.249630 0.895693 -0.293125
1 3.955721 1.473296 0.593026
1 5.347854 0.798631 -0.297914
6 4.120670 -1.393892 -1.196541
1 5.221240 -1.446610 -1.201196
1 3.709862 -2.394214 -1.018866
1 3.766701 -1.042042 -2.171638
6 3.965408 -1.039426 1.232088
1 5.028721 -1.316315 1.299709
1 3.756743 -0.242767 1.956537
1 2.934860 -2.406097 2.577846
8 1.581762 0.855505 1.331416
6 -3.154790 2.129773 1.322606
6 -2.694362 3.041401 0.179460
6 -1.689536 4.096078 0.656078
6 -0.508727 3.454445 1.392862
6 -0.981003 2.574338 2.554105
6 -1.970353 1.508811 2.071824
1 -3.815711 1.337852 0.934334
1 -3.758542 2.722790 2.034488
1 -3.564483 3.526913 -0.294482
1 -2.216968 2.431370 -0.604877
1 -1.329479 4.690448 -0.201012
1 -2.198794 4.802501 1.337861
1 0.185131 4.231733 1.755896
1 0.066273 2.824548 0.690148
1 -0.114714 2.093364 3.035561
1 -1.468730 3.208540 3.317905
1 -2.332220 0.904546 2.921095
1 -1.433392 0.815962 1.403317
6 -4.165294 -1.626330 -0.700953
9 -4.437647 -2.921655 -0.500943
9 -4.852725 -0.925265 0.219100
9 -4.644097 -1.285367 -1.904319
58
X=CF3 IV_doublet_tzvp
28 -1.558870 -0.680274 0.347037
8 0.299042 1.616797 2.914288
8 0.116801 -3.156338 -2.189028
7 0.262346 -0.904443 0.498076
7 -1.364783 0.589340 1.662235
7 -3.467060 -0.716420 0.067788
7 -1.414713 -1.872916 -1.014394
6 0.842626 -1.742169 -0.358263
6 2.228577 -1.867415 -0.335280
1 2.735316 -2.534335 -1.033198
6 2.933829 -1.087632 0.594360
6 2.276262 -0.215514 1.475163
1 2.819285 0.408130 2.185931
6 0.888658 -0.146281 1.389285
6 -0.068464 0.784263 2.103747
6 -2.371810 1.553854 2.066873
1 -2.185786 2.497683 1.521269
6 -3.802272 1.086088 1.805455
6 -2.627560 -2.170302 -1.758352
1 -3.006841 -3.172112 -1.493577
6 -0.169026 -2.369012 -1.305121
1 -2.247355 1.785852 3.136799
1 -4.466368 1.944051 1.989858
1 -4.089690 0.318403 2.539151
6 -4.083877 0.600834 0.385005
1 -3.695043 1.320621 -0.349103
1 -5.171494 0.504694 0.229869
6 -4.015115 -1.802502 0.917544
1 -5.109842 -1.843047 0.799066
1 -3.582639 -2.764232 0.619196
1 -3.766348 -1.624956 1.969118
6 -3.617339 -1.063118 -1.387858
1 -4.661546 -1.349013 -1.589214
1 -3.387297 -0.151599 -1.953247
1 -2.443357 -2.170721 -2.844624
8 -1.242172 1.105564 -1.720358
6 2.240532 2.596757 -2.035300
6 2.084459 3.627421 -0.912450
6 0.678136 4.235902 -0.910387
6 -0.395952 3.148691 -0.809415
6 -0.251285 2.119179 -1.921966
6 1.154886 1.520437 -1.947183
1 3.234682 2.122168 -1.988740
1 2.176961 3.108534 -3.012469
1 2.845117 4.419477 -1.011237
1 2.263703 3.133295 0.060154
1 0.566895 4.947753 -0.076247
1 0.530143 4.814004 -1.840532
1 -1.407756 3.584312 -0.839858
1 -0.296427 2.626927 0.155298
1 -1.109353 0.424272 -2.397942
1 -0.440200 2.621437 -2.891421
1 1.239936 0.805161 -2.783520
1 1.293980 0.950143 -1.017914
6 4.448125 -1.115053 0.591330
9 4.947511 -0.936716 1.821840
9 4.927119 -2.272235 0.117541
9 4.933085 -0.129150 -0.185845
39
X=CF3 NiL+_doublet_tzvp
28 -1.387937 -0.073001 0.031103
8 0.292869 3.458632 -0.150561
8 0.444976 -3.528340 -0.187878
7 0.451896 -0.025912 -0.010230
7 -1.285869 1.757938 -0.064360
7 -3.288921 -0.400593 0.132584
7 -1.166121 -1.864763 -0.112462
6 1.089370 -1.194499 -0.039556
6 2.480460 -1.197855 -0.033057
1 3.031415 -2.138573 -0.058729
6 3.131802 0.046316 0.001055
6 2.414952 1.251647 0.006353
1 2.913134 2.221078 0.008385
6 1.024303 1.170590 -0.000220
6 -0.004604 2.280295 -0.069137
6 -2.394577 2.653700 -0.338358
1 -2.415752 2.863693 -1.425017
6 -3.742492 2.087317 0.101061
6 -2.367935 -2.667867 -0.252240
1 -2.593671 -3.192179 0.692307
6 0.115019 -2.359037 -0.117089
1 -2.215008 3.619111 0.161184
1 -4.522655 2.780203 -0.249025
1 -3.809582 2.082729 1.199582
6 -4.081079 0.710083 -0.464374
1 -3.897668 0.690750 -1.548367
1 -5.147221 0.484686 -0.296202
6 -3.627653 -0.602753 1.562456
1 -4.703570 -0.822213 1.655126
1 -3.049908 -1.439753 1.970568
1 -3.387321 0.297613 2.138181
6 -3.466802 -1.678998 -0.638705
1 -4.477527 -2.078148 -0.460165
1 -3.372078 -1.420468 -1.701904
1 -2.251969 -3.437125 -1.032304
6 4.645733 0.079419 0.063047
9 5.069895 -0.029423 1.333160
9 5.188427 -0.932312 -0.628877
9 5.139786 1.223228 -0.429074
42
X=CF3 tsII'-III'_quartet_tzvp
28 1.503356 -0.350097 -0.234858
8 -0.385065 2.654986 -1.951164
8 -0.152492 -3.581514 1.233115
7 -0.344739 -0.486601 -0.412900
7 1.295516 1.288076 -1.111972
7 3.420346 -0.597147 -0.240896
7 1.377127 -2.011415 0.507115
6 -0.910673 -1.570166 0.107169
6 -2.299300 -1.677565 0.073981
1 -2.797375 -2.549544 0.500530
6 -3.020073 -0.624246 -0.511764
6 -2.375722 0.496665 -1.054451
1 -2.928416 1.323990 -1.499300
6 -0.985274 0.524923 -0.986617
6 -0.050401 1.621980 -1.422485
6 2.322370 2.282431 -1.187016
1 2.212864 2.915266 -0.278340
6 3.738708 1.706401 -1.252906
6 2.616217 -2.585083 1.007905
1 2.911154 -3.443178 0.379969
6 0.118043 -2.525635 0.693604
1 2.121957 2.958501 -2.035232
1 4.430415 2.556978 -1.166378
1 3.909938 1.272794 -2.249138
6 4.119376 0.715204 -0.152054
1 3.894716 1.135380 0.837548
1 5.202155 0.515557 -0.201132
6 3.760174 -1.322899 -1.489411
1 4.850930 -1.469044 -1.536498
1 3.260425 -2.297714 -1.503558
1 3.428864 -0.749155 -2.362151
6 3.655365 -1.459976 0.967982
1 4.686553 -1.843873 0.947010
1 3.536975 -0.812690 1.845776
1 2.499469 -2.957640 2.037974
8 1.525416 0.610028 1.508566
17 -0.084568 1.636235 1.873917
17 -1.856240 3.070755 2.022092
6 -4.532437 -0.726066 -0.576086
9 -5.032806 -1.214411 0.566819
9 -5.103082 0.463018 -0.800595
9 -4.908528 -1.551486 -1.565543
40
X=CF3 NiLO+_quartet_tzvp
28 -1.341720 -0.088007 0.027523
8 0.351094 3.467658 0.014817
8 0.517114 -3.534835 -0.108219
7 0.510426 -0.026863 0.054105
7 -1.237557 1.775913 0.062069
7 -3.229212 -0.422232 0.265619
7 -1.107731 -1.894133 0.016357
6 1.143935 -1.195026 0.017822
6 2.536867 -1.198776 0.008704
1 3.085901 -2.140474 -0.024606
6 3.191460 0.042296 0.038210
6 2.477907 1.249893 0.065455
1 2.980802 2.217063 0.072646
6 1.087057 1.169477 0.073477
6 0.074762 2.288223 0.050182
6 -2.349726 2.651773 -0.199258
1 -2.358135 2.858947 -1.286816
6 -3.693008 2.070032 0.243069
6 -2.311439 -2.696760 -0.112513
1 -2.512993 -3.229953 0.832736
6 0.174810 -2.367537 -0.034049
1 -2.165717 3.621991 0.291657
1 -4.473264 2.760183 -0.110963
1 -3.754660 2.079071 1.341410
6 -4.044799 0.686275 -0.305775
1 -3.903944 0.661955 -1.394368
1 -5.102794 0.464560 -0.089242
6 -3.471036 -0.591956 1.718265
1 -4.541078 -0.792434 1.888770
1 -2.878297 -1.430320 2.100848
1 -3.179000 0.315066 2.258734
6 -3.434614 -1.717780 -0.467554
1 -4.431571 -2.121178 -0.231805
1 -3.394021 -1.483547 -1.539500
1 -2.209227 -3.459479 -0.900943
8 -1.478670 0.196233 -1.935187
6 4.706943 0.075661 0.071858
9 5.235746 -0.954759 -0.601523
9 5.188571 1.205655 -0.461843
9 5.153867 0.003185 1.336157
58
X=CF3 tsII-III_quartet_tzvp
28 -1.746467 -0.190273 -0.000515
8 0.140919 1.736303 2.860778
8 -0.289103 -3.205454 -2.084447
7 0.030920 -0.678309 0.335298
7 -1.543267 0.851259 1.543664
7 -3.698981 -0.411110 -0.017867
7 -1.711944 -1.674120 -1.110430
6 0.531147 -1.672307 -0.393941
6 1.858221 -2.039212 -0.194764
1 2.306173 -2.836259 -0.788529
6 2.582191 -1.341763 0.785191
6 1.983219 -0.354068 1.581494
1 2.528247 0.165803 2.369978
6 0.650820 -0.045535 1.323267
6 -0.256636 0.952742 2.014444
6 -2.502428 1.910469 1.780163
1 -2.299295 2.724219 1.053100
6 -3.962430 1.471278 1.647493
6 -2.965380 -2.006415 -1.769626
1 -3.323883 -2.993800 -1.434247
6 -0.511612 -2.284712 -1.315475
1 -2.340134 2.325421 2.786885
1 -4.586403 2.365999 1.793303
1 -4.219637 0.782467 2.465976
6 -4.369669 0.876257 0.298035
1 -4.131164 1.574458 -0.517032
1 -5.457963 0.698133 0.286704
6 -4.033390 -1.464218 0.970411
1 -5.126424 -1.602590 0.990349
1 -3.551429 -2.407186 0.691892
1 -3.682782 -1.176709 1.967012
6 -3.956244 -0.889395 -1.416279
1 -5.002742 -1.221396 -1.501615
1 -3.809470 -0.027684 -2.080101
1 -2.839551 -2.056604 -2.863728
8 -1.764142 1.194937 -1.195643
6 2.969435 1.954639 -2.547468
6 3.556166 2.724152 -1.360665
6 2.562867 3.753170 -0.812744
6 1.225563 3.090052 -0.429670
6 0.669078 2.320993 -1.616417
6 1.636302 1.285175 -2.165280
1 3.677169 1.186579 -2.901624
1 2.800723 2.648983 -3.389836
1 4.493421 3.224092 -1.658335
1 3.819892 2.006933 -0.562117
1 2.981097 4.269551 0.067339
1 2.377583 4.526399 -1.579566
1 0.505107 3.845535 -0.077824
1 1.407439 2.400721 0.409557
1 -0.315411 1.798251 -1.308675
1 0.331976 3.008772 -2.412061
1 1.200796 0.761412 -3.031153
1 1.841726 0.527709 -1.394111
6 4.063848 -1.609394 0.947710
9 4.452704 -1.497876 2.224588
9 4.405455 -2.830174 0.518819
9 4.774189 -0.716768 0.231863
42
X=CF3 III'_quartet_tzvp
28 1.614011 -0.061000 -0.314990
8 -0.052193 3.501604 -0.446648
8 -0.234159 -3.492582 -0.658044
7 -0.207958 0.016220 -0.691871
7 1.522165 1.800453 -0.309291
7 3.520107 -0.396261 -0.281860
7 1.389364 -1.861560 -0.466484
6 -0.844225 -1.147225 -0.761808
6 -2.233905 -1.145200 -0.854405
1 -2.786733 -2.084408 -0.888345
6 -2.882006 0.098429 -0.862528
6 -2.165367 1.302033 -0.785708
1 -2.663657 2.271677 -0.769248
6 -0.778771 1.214227 -0.696805
6 0.218223 2.323840 -0.488776
6 2.571224 2.644767 0.183102
1 2.385742 2.775472 1.272133
6 3.976111 2.084212 -0.044377
6 2.559357 -2.681084 -0.197072
1 2.901333 -3.161111 -1.129860
6 0.106378 -2.325484 -0.630269
1 2.469114 3.652343 -0.254003
1 4.673070 2.749114 0.486504
1 4.231099 2.163255 -1.111465
6 4.232680 0.669207 0.475081
1 3.920775 0.582037 1.524444
1 5.311255 0.449597 0.417527
6 3.967424 -0.468590 -1.695130
1 5.053240 -0.653272 -1.721197
1 3.446970 -1.280961 -2.213890
1 3.744194 0.472945 -2.209054
6 3.615719 -1.738341 0.386917
1 4.637151 -2.132142 0.272771
1 3.416858 -1.573305 1.453395
1 2.328497 -3.486062 0.518516
8 1.451984 -0.021036 1.651611
17 -0.622095 -0.122845 2.339472
17 -2.738017 -0.256874 2.913258
6 -4.395257 0.153107 -0.953157
9 -4.958117 -0.974527 -0.502883
9 -4.888417 1.173032 -0.238651
9 -4.788535 0.323585 -2.225587
58
X=CF3 tsIII-IV_doublet_tzvp
28 -1.432602 -0.693613 0.247658
8 0.295771 1.462511 3.016550
8 0.375929 -3.025652 -2.369458
7 0.403512 -0.808429 0.362367
7 -1.316474 0.400654 1.727126
7 -3.333678 -0.996730 0.104034
7 -1.226233 -1.861895 -1.166551
6 1.018874 -1.587603 -0.525885
6 2.406585 -1.668574 -0.482142
1 2.945646 -2.290986 -1.198204
6 3.071565 -0.920610 0.504748
6 2.373220 -0.130229 1.428044
1 2.883605 0.449408 2.196721
6 0.984224 -0.104439 1.324680
6 -0.027752 0.679549 2.139994
6 -2.399604 1.231502 2.224383
1 -2.318980 2.228319 1.754352
6 -3.792777 0.655715 1.958551
6 -2.450850 -2.300969 -1.815910
1 -2.686063 -3.345872 -1.550322
6 0.037028 -2.264777 -1.476533
1 -2.270697 1.389199 3.307219
1 -4.520264 1.444961 2.201916
1 -4.001388 -0.168392 2.656407
6 -4.082876 0.219455 0.521758
1 -3.820162 1.016717 -0.187679
1 -5.158950 0.003765 0.412052
6 -3.664573 -2.168746 0.951267
1 -4.752088 -2.344244 0.921168
1 -3.143082 -3.057612 0.579758
1 -3.350408 -1.993948 1.985325
6 -3.542112 -1.331246 -1.347186
1 -4.554281 -1.742748 -1.484115
1 -3.473203 -0.386654 -1.900759
1 -2.361706 -2.259989 -2.913833
8 -1.388694 0.976446 -1.482594
6 1.686629 3.121021 -2.116423
6 1.481665 4.094199 -0.950851
6 -0.004202 4.405696 -0.742712
6 -0.820429 3.123388 -0.547839
6 -0.613865 2.167639 -1.712405
6 0.864543 1.843736 -1.917126
1 2.753067 2.864966 -2.225557
1 1.380658 3.610435 -3.058556
1 2.046356 5.024851 -1.125549
1 1.888439 3.642859 -0.027362
1 -0.142112 5.068472 0.126854
1 -0.388101 4.953686 -1.621989
1 -1.893043 3.349714 -0.439492
1 -0.495509 2.624633 0.378454
1 -1.238017 0.378821 -2.233597
1 -1.001664 2.646983 -2.631194
1 0.980579 1.162688 -2.777501
1 1.232532 1.310503 -1.026505
6 4.585025 -0.979235 0.542364
9 5.098336 -0.230332 1.525431
9 5.013101 -2.238793 0.722256
9 5.105880 -0.543525 -0.616791
42
X=CF3 II'_quartet_tzvp
28 -1.391894 -0.077048 -0.361498
8 0.176161 -3.589405 0.480617
8 0.576796 3.169858 -1.318401
7 0.462524 -0.209461 -0.379641
7 -1.348581 -1.891204 0.051540
7 -3.254561 0.217450 -0.780008
7 -1.096524 1.640753 -0.873693
6 1.135177 0.891357 -0.694528
6 2.526617 0.835474 -0.736822
1 3.105152 1.727032 -0.982143
6 3.136350 -0.395577 -0.456538
6 2.381393 -1.537596 -0.145292
1 2.849653 -2.497904 0.071648
6 0.996513 -1.399870 -0.122946
6 -0.052207 -2.441572 0.172117
6 -2.488606 -2.610119 0.540878
1 -2.513111 -2.452201 1.640674
6 -3.812488 -2.153626 -0.076922
6 -2.270020 2.482856 -1.023351
1 -2.407827 2.748831 -2.085663
6 0.208179 2.059308 -0.991424
1 -2.333201 -3.692033 0.397362
1 -4.612928 -2.691918 0.451595
1 -3.860246 -2.484680 -1.124858
6 -4.133721 -0.662901 0.039017
1 -4.043900 -0.332257 1.082196
1 -5.171859 -0.486953 -0.286898
6 -3.409402 -0.045026 -2.232481
1 -4.465669 0.091902 -2.513504
1 -2.786282 0.648292 -2.807931
1 -3.097563 -1.069303 -2.466055
6 -3.448965 1.675660 -0.469490
1 -4.414284 2.010862 -0.878479
1 -3.476461 1.763187 0.623048
1 -2.159789 3.426005 -0.464002
8 -1.757077 0.293192 1.612461
17 -0.464727 0.274398 2.622154
17 1.171207 2.385840 2.251473
6 4.647976 -0.498105 -0.534078
9 5.235289 0.604127 -0.049588
9 5.110534 -1.548321 0.155184
9 5.047884 -0.641257 -1.807855
58
X=CF3 III_doublet_tzvp
28 -1.351382 -0.652443 0.159391
8 0.347705 1.486075 3.000015
8 0.543019 -2.966662 -2.434830
7 0.498369 -0.678690 0.245836
7 -1.244490 0.378983 1.728543
7 -3.196853 -1.227510 0.189680
7 -1.105674 -1.839906 -1.265463
6 1.130749 -1.439435 -0.646518
6 2.519704 -1.498001 -0.592386
1 3.073877 -2.104326 -1.309815
6 3.162390 -0.759526 0.415181
6 2.441972 -0.002141 1.351472
1 2.934050 0.561909 2.143721
6 1.054412 0.004523 1.239491
6 0.022298 0.717414 2.104162
6 -2.389623 1.084450 2.275586
1 -2.479697 2.073108 1.791391
6 -3.712584 0.325454 2.118664
6 -2.323941 -2.421123 -1.812495
1 -2.406885 -3.487594 -1.542259
6 0.169252 -2.180897 -1.575359
1 -2.216367 1.276605 3.346672
1 -4.517423 1.006716 2.434886
1 -3.746439 -0.523583 2.817318
6 -4.074253 -0.142803 0.705981
1 -4.010463 0.689077 -0.009665
1 -5.110953 -0.519283 0.698517
6 -3.229458 -2.432215 1.058198
1 -4.269485 -2.782806 1.155070
1 -2.618549 -3.226990 0.616160
1 -2.828714 -2.198379 2.050249
6 -3.489270 -1.601607 -1.236255
1 -4.442462 -2.151227 -1.281138
1 -3.611649 -0.662505 -1.791344
1 -2.347665 -2.364669 -2.913296
8 -1.602404 0.861662 -1.297658
6 1.219543 3.258351 -2.216665
6 1.037695 4.244071 -1.057997
6 -0.443631 4.424469 -0.710873
6 -1.113496 3.078735 -0.405048
6 -0.925035 2.123838 -1.569307
6 0.546882 1.915835 -1.907140
1 2.289156 3.096152 -2.425505
1 0.777973 3.686455 -3.134260
1 1.491884 5.216641 -1.308959
1 1.572951 3.861433 -0.169916
1 -0.559586 5.096354 0.154548
1 -0.961554 4.906999 -1.558905
1 -2.187105 3.210988 -0.201386
1 -0.652623 2.646506 0.495052
1 -1.516557 0.319489 -2.102475
1 -1.438928 2.541142 -2.453047
1 0.642525 1.221704 -2.758569
1 1.049842 1.453603 -1.044536
6 4.672579 -0.830454 0.521149
9 5.180920 0.243919 1.139726
9 5.051249 -1.914220 1.220352
9 5.246320 -0.914976 -0.687953
42
X=CF3 III'_doublet_tzvp
28 1.627529 -0.089185 -0.379147
8 -0.095647 3.457495 -0.522386
8 -0.239558 -3.535879 -0.465384
7 -0.206019 -0.035411 -0.708540
7 1.520808 1.804359 -0.465733
7 3.517696 -0.421415 -0.236662
7 1.395087 -1.909544 -0.419780
6 -0.839380 -1.202864 -0.721409
6 -2.226847 -1.206954 -0.828371
1 -2.776724 -2.148285 -0.826753
6 -2.873496 0.035058 -0.910980
6 -2.158453 1.241751 -0.871030
1 -2.655022 2.212000 -0.901563
6 -0.774100 1.161949 -0.760934
6 0.218294 2.285915 -0.570059
6 2.560503 2.649681 0.084441
1 2.358907 2.828530 1.156786
6 3.963641 2.076076 -0.112318
6 2.560547 -2.702652 -0.059599
1 2.955854 -3.217195 -0.951275
6 0.111005 -2.371975 -0.519802
1 2.488348 3.633283 -0.409812
1 4.664791 2.757333 0.392569
1 4.230407 2.099750 -1.179239
6 4.209845 0.687776 0.478789
1 3.881343 0.649079 1.525045
1 5.287185 0.457623 0.449269
6 3.988770 -0.572695 -1.636179
1 5.072685 -0.769281 -1.626112
1 3.471248 -1.407320 -2.121870
1 3.788632 0.345633 -2.198999
6 3.581045 -1.718649 0.518790
1 4.609666 -2.107592 0.480480
1 3.327369 -1.484529 1.560381
1 2.311188 -3.471662 0.687594
8 1.425603 0.209131 1.384618
17 -0.717148 0.055759 2.372194
17 -2.644906 -0.095183 3.243087
6 -4.383352 0.088417 -1.043923
9 -4.960615 -1.036950 -0.606184
9 -4.896244 1.111432 -0.346918
9 -4.740484 0.255863 -2.327391
41
X=CF3 NiLOCl+_oss_tzvp
28 -1.310765 0.064266 -0.281874
8 0.413365 -3.497193 -0.117636
8 0.571872 3.517930 -0.220559
7 0.544284 0.001925 -0.290765
7 -1.192342 -1.835488 -0.298370
7 -3.192910 0.399791 -0.517354
7 -1.064374 1.889744 -0.326648
6 1.177332 1.172467 -0.292011
6 2.568607 1.176269 -0.255888
1 3.114901 2.120158 -0.245853
6 3.222796 -0.064934 -0.218394
6 2.509848 -1.273021 -0.211715
1 3.011833 -2.239573 -0.171751
6 1.120292 -1.195502 -0.252880
6 0.116978 -2.324604 -0.210533
6 -2.312905 -2.677080 0.019077
1 -2.323486 -2.833037 1.116215
6 -3.651904 -2.098923 -0.444096
6 -2.276479 2.685751 -0.203419
1 -2.508697 3.193309 -1.154907
6 0.210563 2.352809 -0.278289
1 -2.143469 -3.674688 -0.422384
1 -4.437343 -2.776286 -0.077121
1 -3.709355 -2.132339 -1.542312
6 -4.001692 -0.701823 0.076164
1 -3.859788 -0.653906 1.164195
1 -5.060692 -0.484172 -0.139332
6 -3.439967 0.547533 -1.971584
1 -4.507317 0.764456 -2.137303
1 -2.834885 1.368109 -2.372676
1 -3.169591 -0.375287 -2.496286
6 -3.383400 1.706665 0.201778
1 -4.390630 2.097149 -0.011032
1 -3.308367 1.483237 1.273473
1 -2.170472 3.465319 0.568084
8 -1.501269 -0.390013 1.651138
17 -0.424954 0.362769 2.686298
6 4.739085 -0.096230 -0.216310
9 5.212239 -1.236033 0.303528
9 5.215753 0.006385 -1.467812
9 5.249085 0.920444 0.492217
41
X=CF3 NiLOCl+_triplet_tzvp
28 -1.289068 0.161338 -0.221229
8 0.376074 -3.372972 -0.554450
8 0.565773 3.577598 0.239682
7 0.561041 0.097105 -0.196013
7 -1.192375 -1.663035 -0.464746
7 -3.161581 0.530731 -0.551019
7 -1.053830 1.953012 -0.062918
6 1.200038 1.254419 -0.054705
6 2.592823 1.252540 -0.047052
1 3.147328 2.183400 0.076847
6 3.240271 0.017515 -0.205855
6 2.520968 -1.177037 -0.363864
1 3.019255 -2.139331 -0.484558
6 1.131050 -1.090668 -0.358657
6 0.105105 -2.192726 -0.479138
6 -2.317002 -2.547194 -0.292733
1 -2.372491 -2.795000 0.786888
6 -3.644851 -1.944736 -0.752043
6 -2.255239 2.758725 0.054113
1 -2.386556 3.371506 -0.854539
6 0.232829 2.420578 0.065740
1 -2.120401 -3.496605 -0.816096
1 -4.434990 -2.659410 -0.477547
1 -3.660236 -1.879511 -1.850255
6 -4.023340 -0.604544 -0.121659
1 -3.952042 -0.667107 0.971953
1 -5.062733 -0.351167 -0.387781
6 -3.305880 0.809593 -2.001164
1 -4.360385 1.038492 -2.223245
1 -2.681384 1.664167 -2.284950
1 -2.989349 -0.060057 -2.586661
6 -3.408921 1.771885 0.258550
1 -4.382318 2.204478 -0.019382
1 -3.446182 1.460540 1.309306
1 -2.191381 3.454449 0.906291
8 -1.698068 -0.180671 1.790894
17 -0.499822 -0.920053 2.696185
6 4.755491 -0.024942 -0.249041
9 5.228084 -1.179626 0.238838
9 5.197748 0.090441 -1.511706
9 5.296578 0.973386 0.460858
58
X=CF3 IIIa_quartet_tzvp
28 1.875431 -0.246647 -0.118053
8 -0.255486 2.014382 -2.514682
8 0.634604 -3.427757 1.797291
7 0.112070 -0.742946 -0.399173
7 1.509006 1.126085 -1.292029
7 3.811709 -0.162552 0.041757
7 1.951804 -1.754864 0.892388
6 -0.315296 -1.824570 0.243662
6 -1.640100 -2.222426 0.075036
1 -2.025673 -3.098129 0.597724
6 -2.442944 -1.455416 -0.782366
6 -1.936156 -0.336796 -1.462529
1 -2.551643 0.255337 -2.140213
6 -0.605292 0.002595 -1.230604
6 0.191440 1.163696 -1.773370
6 2.363765 2.272975 -1.466863
1 2.076333 3.015702 -0.695048
6 3.853891 1.951048 -1.344923
6 3.204797 -2.010185 1.578522
1 3.695103 -2.901036 1.148898
6 0.785673 -2.454744 1.081123
1 2.148105 2.744453 -2.439071
1 4.392711 2.909869 -1.377352
1 4.182011 1.387429 -2.231000
6 4.283727 1.243847 -0.059275
1 3.881673 1.771988 0.813858
1 5.384418 1.232928 0.005293
6 4.398459 -1.021022 -1.013889
1 5.497617 -0.992180 -0.940291
1 4.053770 -2.054329 -0.894255
1 4.089229 -0.666870 -2.003536
6 4.047985 -0.742908 1.404947
1 5.123275 -0.934994 1.544163
1 3.719006 0.016230 2.123585
1 3.040651 -2.217677 2.648397
8 1.612900 1.043128 1.404602
6 -2.953189 1.758402 2.687455
6 -4.009369 2.223595 1.679499
6 -3.516614 3.415224 0.851915
6 -2.187664 3.079422 0.130857
6 -1.187559 2.552115 1.107715
6 -1.623915 1.413670 1.974147
1 -3.312194 0.879207 3.248858
1 -2.771324 2.560088 3.425060
1 -4.943363 2.487486 2.203758
1 -4.253223 1.385903 1.001192
1 -4.276355 3.715026 0.110427
1 -3.357105 4.281795 1.517954
1 -1.803413 3.959167 -0.407901
1 -2.413712 2.309215 -0.629946
1 0.944726 1.692171 1.119525
1 -0.394726 3.221542 1.462191
1 -0.842186 1.135868 2.695798
1 -1.814191 0.522410 1.348825
6 -3.910232 -1.798965 -0.940564
9 -4.161667 -3.076484 -0.631740
9 -4.663667 -1.032918 -0.128911
9 -4.332254 -1.587032 -2.194090
58
X=CF3 III*_quartet_tzvp
28 1.052779 -0.484083 0.018678
8 -1.269921 -2.160540 -2.845555
8 -0.730091 1.013605 3.339128
7 -0.926147 -0.302146 0.107036
7 0.556055 -1.529982 -1.552958
7 1.841637 -2.088365 1.058384
7 0.837318 0.213261 1.832420
6 -1.437527 0.373781 1.126872
6 -2.798258 0.679110 1.133188
1 -3.247231 1.220317 1.965858
6 -3.556493 0.247176 0.034971
6 -2.978488 -0.483924 -1.014357
1 -3.566861 -0.844605 -1.858562
6 -1.609869 -0.741638 -0.939910
6 -0.762525 -1.558264 -1.904499
6 1.480928 -2.485793 -2.120758
1 2.344855 -1.942618 -2.546976
6 1.989849 -3.488872 -1.067701
6 1.778223 -0.304338 2.803957
1 1.245720 -0.697059 3.684904
6 -0.420278 0.603904 2.231013
1 1.002724 -3.038051 -2.944500
1 2.720905 -4.146966 -1.563614
1 1.156316 -4.135447 -0.753918
6 2.698950 -2.900264 0.155809
1 3.537797 -2.264156 -0.162188
1 3.131903 -3.725933 0.748387
6 0.752273 -2.891001 1.641375
1 1.167394 -3.762200 2.176278
1 0.170248 -2.287655 2.347412
1 0.074891 -3.239896 0.853537
6 2.630707 -1.387289 2.106396
1 3.015536 -2.110602 2.844789
1 3.487296 -0.923146 1.602695
1 2.454463 0.490444 3.167087
8 2.913890 0.185355 -0.615989
6 3.174125 3.899689 0.071451
6 1.993427 4.359683 -0.789901
6 1.904287 3.550695 -2.087688
6 1.836786 2.046911 -1.798656
6 3.015932 1.607693 -0.937295
6 3.105042 2.395344 0.360481
1 3.200112 4.456208 1.022033
1 4.118571 4.127369 -0.454598
1 2.083537 5.434644 -1.016766
1 1.055949 4.232003 -0.218692
1 1.024649 3.854643 -2.677373
1 2.791783 3.759778 -2.711401
1 1.816686 1.461716 -2.732389
1 0.899796 1.827186 -1.253814
1 3.231618 -0.320446 -1.384540
1 3.953628 1.730049 -1.503401
1 3.983895 2.061083 0.934148
1 2.210680 2.176016 0.966218
6 -5.028929 0.591571 -0.040538
9 -5.227972 1.670828 -0.817883
9 -5.743647 -0.414162 -0.567277
9 -5.542457 0.867762 1.165863
41
X=CF3 NiLOCl+_singlet_tzvp
28 -1.290942 0.033139 -0.177482
8 0.413186 -3.499513 -0.026464
8 0.574681 3.502044 -0.240134
7 0.568082 -0.011034 -0.113289
7 -1.167129 -1.825397 -0.304509
7 -3.132220 0.351047 -0.639567
7 -1.043546 1.856542 -0.359246
6 1.198704 1.160960 -0.162849
6 2.588916 1.163997 -0.181473
1 3.136950 2.106309 -0.215190
6 3.241786 -0.079956 -0.170717
6 2.528231 -1.287152 -0.157943
1 3.027591 -2.255865 -0.167351
6 1.138109 -1.208031 -0.140741
6 0.112696 -2.325760 -0.142062
6 -2.297407 -2.635573 0.093870
1 -2.341004 -2.662026 1.201211
6 -3.630403 -2.127511 -0.458715
6 -2.250771 2.662400 -0.399665
1 -2.369916 3.115770 -1.398606
6 0.228589 2.332332 -0.241798
1 -2.122217 -3.672771 -0.235262
1 -4.421465 -2.780376 -0.060033
1 -3.655343 -2.246724 -1.552225
6 -4.008719 -0.701825 -0.059814
1 -3.970032 -0.582589 1.031985
1 -5.038122 -0.478394 -0.385219
6 -3.160427 0.362329 -2.124307
1 -4.203077 0.491680 -2.456022
1 -2.552394 1.190123 -2.504665
1 -2.764295 -0.578593 -2.520590
6 -3.412282 1.713864 -0.072733
1 -4.371592 2.075991 -0.472049
1 -3.505090 1.586009 1.011556
1 -2.219204 3.484798 0.332846
8 -1.752859 -0.083863 1.618373
17 -0.628563 0.467476 2.728841
6 4.756436 -0.110054 -0.236819
9 5.253406 -1.255922 0.246195
9 5.176574 0.009340 -1.506888
9 5.297135 0.898147 0.461301
39
X=CF3 NiL_singlet_tzvp
28 -1.391142 -0.076521 0.020366
8 0.343625 3.480497 -0.186141
8 0.500356 -3.546323 -0.207000
7 0.425831 -0.023915 -0.010797
7 -1.266159 1.806622 -0.029681
7 -3.288197 -0.405000 0.125196
7 -1.148976 -1.908034 -0.088657
6 1.070468 -1.195393 -0.038247
6 2.462334 -1.196527 -0.031332
1 3.010418 -2.138634 -0.058699
6 3.116298 0.046443 0.003048
6 2.398481 1.251409 0.014401
1 2.894442 2.221788 0.018504
6 1.006724 1.174669 0.008882
6 -0.010991 2.303935 -0.064273
6 -2.380818 2.688692 -0.310918
1 -2.409281 2.919914 -1.395643
6 -3.728225 2.090288 0.102290
6 -2.360382 -2.687535 -0.230060
1 -2.625090 -3.203809 0.711180
6 0.109912 -2.380956 -0.115477
1 -2.244460 3.658192 0.199684
1 -4.518734 2.778462 -0.237376
1 -3.803883 2.065593 1.200740
6 -4.061179 0.711779 -0.478359
1 -3.855393 0.701912 -1.559261
1 -5.137275 0.502223 -0.341973
6 -3.652847 -0.606929 1.543388
1 -4.731132 -0.828186 1.630573
1 -3.079996 -1.442409 1.961894
1 -3.420394 0.290188 2.127928
6 -3.451870 -1.685701 -0.637912
1 -4.467136 -2.090104 -0.483714
1 -3.336708 -1.435183 -1.701744
1 -2.267879 -3.470225 -1.002868
6 4.625660 0.077921 0.065291
9 5.060663 -0.040462 1.334477
9 5.175386 -0.929148 -0.633290
9 5.127699 1.225076 -0.417976
